# Supplementary material for: BDPapayaLeaf: A dataset of papaya leaf for disease detection, classification, and analysis
Source: Data Brief. 2024 Sep 10;57:110910. doi: 10.1016/j.dib.2024.110910 (PMC11460515; doi:10.1016/j.dib.2024.110910)
Supplement: Supplementary file 1 [file mmc1.zip]

Archive with 158 entries (150 files):
- Demo dataset/Annotations/
- Demo dataset/Annotations/Anthracnose(1).xml
- Demo dataset/Annotations/Anthracnose(10).xml
- Demo dataset/Annotations/Anthracnose(2).xml
- Demo dataset/Annotations/Anthracnose(3).xml
- Demo dataset/Annotations/Anthracnose(4).xml
- Demo dataset/Annotations/Anthracnose(5).xml
- Demo dataset/Annotations/Anthracnose(6).xml
- Demo dataset/Annotations/Anthracnose(7).xml
- Demo dataset/Annotations/Anthracnose(8).xml
- Demo dataset/Annotations/Anthracnose(9).xml
- Demo dataset/Annotations/BacterialSpot(1).xml
- Demo dataset/Annotations/BacterialSpot(10).xml
- Demo dataset/Annotations/BacterialSpot(2).xml
- Demo dataset/Annotations/BacterialSpot(3).xml
- Demo dataset/Annotations/BacterialSpot(4).xml
- Demo dataset/Annotations/BacterialSpot(5).xml
- Demo dataset/Annotations/BacterialSpot(6).xml
- Demo dataset/Annotations/BacterialSpot(7).xml
- Demo dataset/Annotations/BacterialSpot(8).xml
- Demo dataset/Annotations/BacterialSpot(9).xml
- Demo dataset/Annotations/Curl (1).xml
- Demo dataset/Annotations/Curl (10).xml
- Demo dataset/Annotations/Curl (2).xml
- Demo dataset/Annotations/Curl (3).xml
- Demo dataset/Annotations/Curl (4).xml
- Demo dataset/Annotations/Curl (5).xml
- Demo dataset/Annotations/Curl (6).xml
- Demo dataset/Annotations/Curl (7).xml
- Demo dataset/Annotations/Curl (8).xml
- Demo dataset/Annotations/Curl (9).xml
- Demo dataset/Annotations/Healthy(1).xml
- Demo dataset/Annotations/Healthy(10).xml
- Demo dataset/Annotations/Healthy(2).xml
- Demo dataset/Annotations/Healthy(3).xml
- Demo dataset/Annotations/Healthy(4).xml
- Demo dataset/Annotations/Healthy(5).xml
- Demo dataset/Annotations/Healthy(6).xml
- Demo dataset/Annotations/Healthy(7).xml
- Demo dataset/Annotations/Healthy(8).xml
- Demo dataset/Annotations/Healthy(9).xml
- Demo dataset/Annotations/RingSpot(1).xml
- Demo dataset/Annotations/RingSpot(10).xml
- Demo dataset/Annotations/RingSpot(2).xml
- Demo dataset/Annotations/RingSpot(3).xml
- Demo dataset/Annotations/RingSpot(4).xml
- Demo dataset/Annotations/RingSpot(5).xml
- Demo dataset/Annotations/RingSpot(6).xml
- Demo dataset/Annotations/RingSpot(7).xml
- Demo dataset/Annotations/RingSpot(8).xml
- Demo dataset/Annotations/RingSpot(9).xml
- Demo dataset/Labels/
- Demo dataset/Labels/Anthracnose(1).txt
- Demo dataset/Labels/Anthracnose(10).txt
- Demo dataset/Labels/Anthracnose(2).txt
- Demo dataset/Labels/Anthracnose(3).txt
- Demo dataset/Labels/Anthracnose(4).txt
- Demo dataset/Labels/Anthracnose(5).txt
- Demo dataset/Labels/Anthracnose(6).txt
- Demo dataset/Labels/Anthracnose(7).txt
- Demo dataset/Labels/Anthracnose(8).txt
- Demo dataset/Labels/Anthracnose(9).txt
- Demo dataset/Labels/BacterialSpot(1).txt
- Demo dataset/Labels/BacterialSpot(10).txt
- Demo dataset/Labels/BacterialSpot(2).txt
- Demo dataset/Labels/BacterialSpot(3).txt
- Demo dataset/Labels/BacterialSpot(4).txt
- Demo dataset/Labels/BacterialSpot(5).txt
- Demo dataset/Labels/BacterialSpot(6).txt
- Demo dataset/Labels/BacterialSpot(7).txt
- Demo dataset/Labels/BacterialSpot(8).txt
- Demo dataset/Labels/BacterialSpot(9).txt
- Demo dataset/Labels/Curl(1).txt
- Demo dataset/Labels/Curl(10).txt
- Demo dataset/Labels/Curl(2).txt
- Demo dataset/Labels/Curl(3).txt
- Demo dataset/Labels/Curl(4).txt
- Demo dataset/Labels/Curl(5).txt
- Demo dataset/Labels/Curl(6).txt
- Demo dataset/Labels/Curl(7).txt
- Demo dataset/Labels/Curl(8).txt
- Demo dataset/Labels/Curl(9).txt
- Demo dataset/Labels/Healthy(1).txt
- Demo dataset/Labels/Healthy(10).txt
- Demo dataset/Labels/Healthy(2).txt
- Demo dataset/Labels/Healthy(3).txt
- Demo dataset/Labels/Healthy(4).txt
- Demo dataset/Labels/Healthy(5).txt
- Demo dataset/Labels/Healthy(6).txt
- Demo dataset/Labels/Healthy(7).txt
- Demo dataset/Labels/Healthy(8).txt
- Demo dataset/Labels/Healthy(9).txt
- Demo dataset/Labels/RingSpot(1).txt
- Demo dataset/Labels/RingSpot(10).txt
- Demo dataset/Labels/RingSpot(2).txt
- Demo dataset/Labels/RingSpot(3).txt
- Demo dataset/Labels/RingSpot(4).txt
- Demo dataset/Labels/RingSpot(5).txt
- Demo dataset/Labels/RingSpot(6).txt
- Demo dataset/Labels/RingSpot(7).txt
- Demo dataset/Labels/RingSpot(8).txt
- Demo dataset/Labels/RingSpot(9).txt
- Demo dataset/Original Images/
- Demo dataset/Original Images/Anthracnose/
- Demo dataset/Original Images/Anthracnose/Anthracnose(1).jpg
- Demo dataset/Original Images/Anthracnose/Anthracnose(10).jpg
- Demo dataset/Original Images/Anthracnose/Anthracnose(2).jpg
- Demo dataset/Original Images/Anthracnose/Anthracnose(3).jpg
- Demo dataset/Original Images/Anthracnose/Anthracnose(4).jpg
- Demo dataset/Original Images/Anthracnose/Anthracnose(5).jpg
- Demo dataset/Original Images/Anthracnose/Anthracnose(6).jpg
- Demo dataset/Original Images/Anthracnose/Anthracnose(7).jpg
- Demo dataset/Original Images/Anthracnose/Anthracnose(8).jpg
- Demo dataset/Original Images/Anthracnose/Anthracnose(9).jpg
- Demo dataset/Original Images/BacterialSpot/
- Demo dataset/Original Images/BacterialSpot/BacterialSpot(1).jpg
- Demo dataset/Original Images/BacterialSpot/BacterialSpot(10).jpg
- Demo dataset/Original Images/BacterialSpot/BacterialSpot(2).jpg
- Demo dataset/Original Images/BacterialSpot/BacterialSpot(3).jpg
- Demo dataset/Original Images/BacterialSpot/BacterialSpot(4).jpg
- Demo dataset/Original Images/BacterialSpot/BacterialSpot(5).jpg
- Demo dataset/Original Images/BacterialSpot/BacterialSpot(6).jpg
- Demo dataset/Original Images/BacterialSpot/BacterialSpot(7).jpg
- Demo dataset/Original Images/BacterialSpot/BacterialSpot(8).jpg
- Demo dataset/Original Images/BacterialSpot/BacterialSpot(9).jpg
- Demo dataset/Original Images/Curl/
- Demo dataset/Original Images/Curl/Curl(1).jpg
- Demo dataset/Original Images/Curl/Curl(10).jpg
- Demo dataset/Original Images/Curl/Curl(2).jpg
- Demo dataset/Original Images/Curl/Curl(3).jpg
- Demo dataset/Original Images/Curl/Curl(4).jpg
- Demo dataset/Original Images/Curl/Curl(5).jpg
- Demo dataset/Original Images/Curl/Curl(6).jpg
- Demo dataset/Original Images/Curl/Curl(7).jpg
- Demo dataset/Original Images/Curl/Curl(8).jpg
- Demo dataset/Original Images/Curl/Curl(9).jpg
- Demo dataset/Original Images/Healthy/
- Demo dataset/Original Images/Healthy/Healthy(1).jpg
- Demo dataset/Original Images/Healthy/Healthy(10).jpg
- Demo dataset/Original Images/Healthy/Healthy(2).jpg
- Demo dataset/Original Images/Healthy/Healthy(3).jpg
- Demo dataset/Original Images/Healthy/Healthy(4).jpg
- Demo dataset/Original Images/Healthy/Healthy(5).jpg
- Demo dataset/Original Images/Healthy/Healthy(6).jpg
- Demo dataset/Original Images/Healthy/Healthy(7).jpg
- Demo dataset/Original Images/Healthy/Healthy(8).jpg
- Demo dataset/Original Images/Healthy/Healthy(9).jpg
- Demo dataset/Original Images/RightSpot/
- Demo dataset/Original Images/RightSpot/RingSpot(1).jpg
- Demo dataset/Original Images/RightSpot/RingSpot(10).jpg
- Demo dataset/Original Images/RightSpot/RingSpot(2).jpg
- Demo dataset/Original Images/RightSpot/RingSpot(3).jpg
- Demo dataset/Original Images/RightSpot/RingSpot(4).jpg
- Demo dataset/Original Images/RightSpot/RingSpot(5).jpg
- Demo dataset/Original Images/RightSpot/RingSpot(6).jpg
- Demo dataset/Original Images/RightSpot/RingSpot(7).jpg
- Demo dataset/Original Images/RightSpot/RingSpot(8).jpg
- Demo dataset/Original Images/RightSpot/RingSpot(9).jpg
