# Supplementary material for: BDPapayaLeaf: A dataset of papaya leaf for disease detection, classification, and analysis
Source: Data Brief. 2024 Sep 10;57:110910. doi: 10.1016/j.dib.2024.110910 (PMC11460515; doi:10.1016/j.dib.2024.110910)
Supplement: Supplementary file 1 [file mmc1.zip › Demo dataset/Annotations/Anthracnose(1).xml]

<annotation>
	<folder>my-project-name</folder>
	<filename>Anthracnose(1).jpg</filename>
	<path>/my-project-name/Anthracnose(1).jpg</path>
	<source>
		<database>Unspecified</database>
	</source>
	<size>
		<width>3468</width>
		<height>4624</height>
		<depth>3</depth>
	</size>
	<object>
		<name>Anthracnose</name>
		<pose>Unspecified</pose>
		<truncated>0</truncated>
		<difficult>0</difficult>
		<bndbox>
			<xmin>1430</xmin>
			<ymin>1117</ymin>
			<xmax>1807</xmax>
			<ymax>1425</ymax>
		</bndbox>
	</object>
	<object>
		<name>Anthracnose</name>
		<pose>Unspecified</pose>
		<truncated>0</truncated>
		<difficult>0</difficult>
		<bndbox>
			<xmin>854</xmin>
			<ymin>502</ymin>
			<xmax>1202</xmax>
			<ymax>804</ymax>
		</bndbox>
	</object>
	<object>
		<name>Anthracnose</name>
		<pose>Unspecified</pose>
		<truncated>0</truncated>
		<difficult>0</difficult>
		<bndbox>
			<xmin>839</xmin>
			<ymin>1594</ymin>
			<xmax>1117</xmax>
			<ymax>1966</ymax>
		</bndbox>
	</object>
	<object>
		<name>Anthracnose</name>
		<pose>Unspecified</pose>
		<truncated>0</truncated>
		<difficult>0</difficult>
		<bndbox>
			<xmin>1271</xmin>
			<ymin>1882</ymin>
			<xmax>1529</xmax>
			<ymax>2200</ymax>
		</bndbox>
	</object>
	<object>
		<name>Anthracnose</name>
		<pose>Unspecified</pose>
		<truncated>0</truncated>
		<difficult>0</difficult>
		<bndbox>
			<xmin>2458</xmin>
			<ymin>1599</ymin>
			<xmax>3099</xmax>
			<ymax>2473</ymax>
		</bndbox>
	</object>
	<object>
		<name>Anthracnose</name>
		<pose>Unspecified</pose>
		<truncated>0</truncated>
		<difficult>0</difficult>
		<bndbox>
			<xmin>2935</xmin>
			<ymin>2875</ymin>
			<xmax>3223</xmax>
			<ymax>3153</ymax>
		</bndbox>
	</object>
	<object>
		<name>Anthracnose</name>
		<pose>Unspecified</pose>
		<truncated>0</truncated>
		<difficult>0</difficult>
		<bndbox>
			<xmin>2696</xmin>
			<ymin>3158</ymin>
			<xmax>2945</xmax>
			<ymax>3401</ymax>
		</bndbox>
	</object>
	<object>
		<name>Anthracnose</name>
		<pose>Unspecified</pose>
		<truncated>0</truncated>
		<difficult>0</difficult>
		<bndbox>
			<xmin>2627</xmin>
			<ymin>3600</ymin>
			<xmax>3014</xmax>
			<ymax>3833</ymax>
		</bndbox>
	</object>
</annotation>
