# Supplementary material for: BDPapayaLeaf: A dataset of papaya leaf for disease detection, classification, and analysis
Source: Data Brief. 2024 Sep 10;57:110910. doi: 10.1016/j.dib.2024.110910 (PMC11460515; doi:10.1016/j.dib.2024.110910)
Supplement: Supplementary file 1 [file mmc1.zip › Demo dataset/Annotations/Anthracnose(10).xml]

<annotation>
	<folder>my-project-name</folder>
	<filename>Anthracnose(10).jpg</filename>
	<path>/my-project-name/Anthracnose(10).jpg</path>
	<source>
		<database>Unspecified</database>
	</source>
	<size>
		<width>3468</width>
		<height>4624</height>
		<depth>3</depth>
	</size>
	<object>
		<name>Anthracnose</name>
		<pose>Unspecified</pose>
		<truncated>0</truncated>
		<difficult>0</difficult>
		<bndbox>
			<xmin>64</xmin>
			<ymin>2182</ymin>
			<xmax>238</xmax>
			<ymax>2374</ymax>
		</bndbox>
	</object>
	<object>
		<name>Anthracnose</name>
		<pose>Unspecified</pose>
		<truncated>0</truncated>
		<difficult>0</difficult>
		<bndbox>
			<xmin>399</xmin>
			<ymin>2237</ymin>
			<xmax>500</xmax>
			<ymax>2379</ymax>
		</bndbox>
	</object>
	<object>
		<name>Anthracnose</name>
		<pose>Unspecified</pose>
		<truncated>0</truncated>
		<difficult>0</difficult>
		<bndbox>
			<xmin>564</xmin>
			<ymin>2141</ymin>
			<xmax>747</xmax>
			<ymax>2361</ymax>
		</bndbox>
	</object>
	<object>
		<name>Anthracnose</name>
		<pose>Unspecified</pose>
		<truncated>0</truncated>
		<difficult>0</difficult>
		<bndbox>
			<xmin>756</xmin>
			<ymin>2031</ymin>
			<xmax>1031</xmax>
			<ymax>2480</ymax>
		</bndbox>
	</object>
	<object>
		<name>Anthracnose</name>
		<pose>Unspecified</pose>
		<truncated>0</truncated>
		<difficult>0</difficult>
		<bndbox>
			<xmin>1077</xmin>
			<ymin>2141</ymin>
			<xmax>2507</xmax>
			<ymax>2507</ymax>
		</bndbox>
	</object>
	<object>
		<name>Anthracnose</name>
		<pose>Unspecified</pose>
		<truncated>0</truncated>
		<difficult>0</difficult>
		<bndbox>
			<xmin>1155</xmin>
			<ymin>2498</ymin>
			<xmax>1311</xmax>
			<ymax>2714</ymax>
		</bndbox>
	</object>
	<object>
		<name>Anthracnose</name>
		<pose>Unspecified</pose>
		<truncated>0</truncated>
		<difficult>0</difficult>
		<bndbox>
			<xmin>1471</xmin>
			<ymin>2590</ymin>
			<xmax>1687</xmax>
			<ymax>2755</ymax>
		</bndbox>
	</object>
	<object>
		<name>Anthracnose</name>
		<pose>Unspecified</pose>
		<truncated>0</truncated>
		<difficult>0</difficult>
		<bndbox>
			<xmin>1366</xmin>
			<ymin>3534</ymin>
			<xmax>1568</xmax>
			<ymax>3690</ymax>
		</bndbox>
	</object>
</annotation>
