# Supplementary material for: BDPapayaLeaf: A dataset of papaya leaf for disease detection, classification, and analysis
Source: Data Brief. 2024 Sep 10;57:110910. doi: 10.1016/j.dib.2024.110910 (PMC11460515; doi:10.1016/j.dib.2024.110910)
Supplement: Supplementary file 1 [file mmc1.zip › Demo dataset/Annotations/Anthracnose(4).xml]

<annotation>
	<folder>my-project-name</folder>
	<filename>Anthracnose(4).jpg</filename>
	<path>/my-project-name/Anthracnose(4).jpg</path>
	<source>
		<database>Unspecified</database>
	</source>
	<size>
		<width>3468</width>
		<height>4624</height>
		<depth>3</depth>
	</size>
	<object>
		<name>Anthracnose</name>
		<pose>Unspecified</pose>
		<truncated>0</truncated>
		<difficult>0</difficult>
		<bndbox>
			<xmin>751</xmin>
			<ymin>1424</ymin>
			<xmax>941</xmax>
			<ymax>2062</ymax>
		</bndbox>
	</object>
	<object>
		<name>Anthracnose</name>
		<pose>Unspecified</pose>
		<truncated>0</truncated>
		<difficult>0</difficult>
		<bndbox>
			<xmin>417</xmin>
			<ymin>1871</ymin>
			<xmax>751</xmax>
			<ymax>2318</ymax>
		</bndbox>
	</object>
	<object>
		<name>Anthracnose</name>
		<pose>Unspecified</pose>
		<truncated>0</truncated>
		<difficult>0</difficult>
		<bndbox>
			<xmin>560</xmin>
			<ymin>2658</ymin>
			<xmax>1067</xmax>
			<ymax>3164</ymax>
		</bndbox>
	</object>
	<object>
		<name>Anthracnose</name>
		<pose>Unspecified</pose>
		<truncated>0</truncated>
		<difficult>0</difficult>
		<bndbox>
			<xmin>1025</xmin>
			<ymin>2914</ymin>
			<xmax>1317</xmax>
			<ymax>3200</ymax>
		</bndbox>
	</object>
	<object>
		<name>Anthracnose</name>
		<pose>Unspecified</pose>
		<truncated>0</truncated>
		<difficult>0</difficult>
		<bndbox>
			<xmin>1132</xmin>
			<ymin>2544</ymin>
			<xmax>1537</xmax>
			<ymax>2866</ymax>
		</bndbox>
	</object>
	<object>
		<name>Anthracnose</name>
		<pose>Unspecified</pose>
		<truncated>0</truncated>
		<difficult>0</difficult>
		<bndbox>
			<xmin>0</xmin>
			<ymin>3629</ymin>
			<xmax>173</xmax>
			<ymax>3831</ymax>
		</bndbox>
	</object>
	<object>
		<name>Anthracnose</name>
		<pose>Unspecified</pose>
		<truncated>0</truncated>
		<difficult>0</difficult>
		<bndbox>
			<xmin>1615</xmin>
			<ymin>1341</ymin>
			<xmax>1740</xmax>
			<ymax>1871</ymax>
		</bndbox>
	</object>
</annotation>
