# Supplementary material for: BDPapayaLeaf: A dataset of papaya leaf for disease detection, classification, and analysis
Source: Data Brief. 2024 Sep 10;57:110910. doi: 10.1016/j.dib.2024.110910 (PMC11460515; doi:10.1016/j.dib.2024.110910)
Supplement: Supplementary file 1 [file mmc1.zip › Demo dataset/Annotations/Anthracnose(5).xml]

<annotation>
	<folder>my-project-name</folder>
	<filename>Anthracnose(5).jpg</filename>
	<path>/my-project-name/Anthracnose(5).jpg</path>
	<source>
		<database>Unspecified</database>
	</source>
	<size>
		<width>3468</width>
		<height>4624</height>
		<depth>3</depth>
	</size>
	<object>
		<name>Anthracnose</name>
		<pose>Unspecified</pose>
		<truncated>0</truncated>
		<difficult>0</difficult>
		<bndbox>
			<xmin>1222</xmin>
			<ymin>2074</ymin>
			<xmax>1436</xmax>
			<ymax>2306</ymax>
		</bndbox>
	</object>
	<object>
		<name>Anthracnose</name>
		<pose>Unspecified</pose>
		<truncated>0</truncated>
		<difficult>0</difficult>
		<bndbox>
			<xmin>1114</xmin>
			<ymin>2223</ymin>
			<xmax>1311</xmax>
			<ymax>2813</ymax>
		</bndbox>
	</object>
	<object>
		<name>Anthracnose</name>
		<pose>Unspecified</pose>
		<truncated>0</truncated>
		<difficult>0</difficult>
		<bndbox>
			<xmin>393</xmin>
			<ymin>971</ymin>
			<xmax>548</xmax>
			<ymax>1174</ymax>
		</bndbox>
	</object>
	<object>
		<name>Anthracnose</name>
		<pose>Unspecified</pose>
		<truncated>0</truncated>
		<difficult>0</difficult>
		<bndbox>
			<xmin>1341</xmin>
			<ymin>804</ymin>
			<xmax>2121</xmax>
			<ymax>1388</ymax>
		</bndbox>
	</object>
	<object>
		<name>Anthracnose</name>
		<pose>Unspecified</pose>
		<truncated>0</truncated>
		<difficult>0</difficult>
		<bndbox>
			<xmin>1490</xmin>
			<ymin>542</ymin>
			<xmax>2187</xmax>
			<ymax>900</ymax>
		</bndbox>
	</object>
	<object>
		<name>Anthracnose</name>
		<pose>Unspecified</pose>
		<truncated>0</truncated>
		<difficult>0</difficult>
		<bndbox>
			<xmin>626</xmin>
			<ymin>4189</ymin>
			<xmax>840</xmax>
			<ymax>4547</ymax>
		</bndbox>
	</object>
</annotation>
