# Supplementary material for: BDPapayaLeaf: A dataset of papaya leaf for disease detection, classification, and analysis
Source: Data Brief. 2024 Sep 10;57:110910. doi: 10.1016/j.dib.2024.110910 (PMC11460515; doi:10.1016/j.dib.2024.110910)
Supplement: Supplementary file 1 [file mmc1.zip › Demo dataset/Annotations/Anthracnose(6).xml]

<annotation>
	<folder>my-project-name</folder>
	<filename>Anthracnose(6).jpg</filename>
	<path>/my-project-name/Anthracnose(6).jpg</path>
	<source>
		<database>Unspecified</database>
	</source>
	<size>
		<width>3468</width>
		<height>4624</height>
		<depth>3</depth>
	</size>
	<object>
		<name>Anthracnose</name>
		<pose>Unspecified</pose>
		<truncated>0</truncated>
		<difficult>0</difficult>
		<bndbox>
			<xmin>1096</xmin>
			<ymin>2103</ymin>
			<xmax>1722</xmax>
			<ymax>2610</ymax>
		</bndbox>
	</object>
	<object>
		<name>Anthracnose</name>
		<pose>Unspecified</pose>
		<truncated>0</truncated>
		<difficult>0</difficult>
		<bndbox>
			<xmin>1448</xmin>
			<ymin>1347</ymin>
			<xmax>1841</xmax>
			<ymax>2032</ymax>
		</bndbox>
	</object>
	<object>
		<name>Anthracnose</name>
		<pose>Unspecified</pose>
		<truncated>0</truncated>
		<difficult>0</difficult>
		<bndbox>
			<xmin>1013</xmin>
			<ymin>316</ymin>
			<xmax>1966</xmax>
			<ymax>888</ymax>
		</bndbox>
	</object>
	<object>
		<name>Anthracnose</name>
		<pose>Unspecified</pose>
		<truncated>0</truncated>
		<difficult>0</difficult>
		<bndbox>
			<xmin>2002</xmin>
			<ymin>655</ymin>
			<xmax>2556</xmax>
			<ymax>1096</ymax>
		</bndbox>
	</object>
	<object>
		<name>Anthracnose</name>
		<pose>Unspecified</pose>
		<truncated>0</truncated>
		<difficult>0</difficult>
		<bndbox>
			<xmin>858</xmin>
			<ymin>3653</ymin>
			<xmax>1424</xmax>
			<ymax>3885</ymax>
		</bndbox>
	</object>
	<object>
		<name>Anthracnose</name>
		<pose>Unspecified</pose>
		<truncated>0</truncated>
		<difficult>0</difficult>
		<bndbox>
			<xmin>1388</xmin>
			<ymin>2836</ymin>
			<xmax>1692</xmax>
			<ymax>3408</ymax>
		</bndbox>
	</object>
</annotation>
