# Supplementary material for: BDPapayaLeaf: A dataset of papaya leaf for disease detection, classification, and analysis
Source: Data Brief. 2024 Sep 10;57:110910. doi: 10.1016/j.dib.2024.110910 (PMC11460515; doi:10.1016/j.dib.2024.110910)
Supplement: Supplementary file 1 [file mmc1.zip › Demo dataset/Annotations/Anthracnose(7).xml]

<annotation>
	<folder>my-project-name</folder>
	<filename>Anthracnose(7).jpg</filename>
	<path>/my-project-name/Anthracnose(7).jpg</path>
	<source>
		<database>Unspecified</database>
	</source>
	<size>
		<width>3468</width>
		<height>4624</height>
		<depth>3</depth>
	</size>
	<object>
		<name>Anthracnose</name>
		<pose>Unspecified</pose>
		<truncated>0</truncated>
		<difficult>0</difficult>
		<bndbox>
			<xmin>1269</xmin>
			<ymin>977</ymin>
			<xmax>1657</xmax>
			<ymax>1341</ymax>
		</bndbox>
	</object>
	<object>
		<name>Anthracnose</name>
		<pose>Unspecified</pose>
		<truncated>0</truncated>
		<difficult>0</difficult>
		<bndbox>
			<xmin>1662</xmin>
			<ymin>1079</ymin>
			<xmax>2127</xmax>
			<ymax>1496</ymax>
		</bndbox>
	</object>
	<object>
		<name>Anthracnose</name>
		<pose>Unspecified</pose>
		<truncated>0</truncated>
		<difficult>0</difficult>
		<bndbox>
			<xmin>2187</xmin>
			<ymin>1412</ymin>
			<xmax>2574</xmax>
			<ymax>1716</ymax>
		</bndbox>
	</object>
	<object>
		<name>Anthracnose</name>
		<pose>Unspecified</pose>
		<truncated>0</truncated>
		<difficult>0</difficult>
		<bndbox>
			<xmin>1567</xmin>
			<ymin>1734</ymin>
			<xmax>1937</xmax>
			<ymax>2556</ymax>
		</bndbox>
	</object>
	<object>
		<name>Anthracnose</name>
		<pose>Unspecified</pose>
		<truncated>0</truncated>
		<difficult>0</difficult>
		<bndbox>
			<xmin>1269</xmin>
			<ymin>2401</ymin>
			<xmax>1734</xmax>
			<ymax>2848</ymax>
		</bndbox>
	</object>
	<object>
		<name>Anthracnose</name>
		<pose>Unspecified</pose>
		<truncated>0</truncated>
		<difficult>0</difficult>
		<bndbox>
			<xmin>1418</xmin>
			<ymin>2926</ymin>
			<xmax>1662</xmax>
			<ymax>3319</ymax>
		</bndbox>
	</object>
	<object>
		<name>Anthracnose</name>
		<pose>Unspecified</pose>
		<truncated>0</truncated>
		<difficult>0</difficult>
		<bndbox>
			<xmin>1120</xmin>
			<ymin>3313</ymin>
			<xmax>1591</xmax>
			<ymax>3593</ymax>
		</bndbox>
	</object>
</annotation>
