# Supplementary material for: BDPapayaLeaf: A dataset of papaya leaf for disease detection, classification, and analysis
Source: Data Brief. 2024 Sep 10;57:110910. doi: 10.1016/j.dib.2024.110910 (PMC11460515; doi:10.1016/j.dib.2024.110910)
Supplement: Supplementary file 1 [file mmc1.zip › Demo dataset/Annotations/BacterialSpot(1).xml]

<annotation>
	<folder>my-project-name</folder>
	<filename>BacterialSpot(1).jpg</filename>
	<path>/my-project-name/BacterialSpot(1).jpg</path>
	<source>
		<database>Unspecified</database>
	</source>
	<size>
		<width>2252</width>
		<height>4000</height>
		<depth>3</depth>
	</size>
	<object>
		<name>BacterialSpot</name>
		<pose>Unspecified</pose>
		<truncated>0</truncated>
		<difficult>0</difficult>
		<bndbox>
			<xmin>781</xmin>
			<ymin>784</ymin>
			<xmax>1600</xmax>
			<ymax>1108</ymax>
		</bndbox>
	</object>
	<object>
		<name>BacterialSpot</name>
		<pose>Unspecified</pose>
		<truncated>0</truncated>
		<difficult>0</difficult>
		<bndbox>
			<xmin>775</xmin>
			<ymin>1242</ymin>
			<xmax>1332</xmax>
			<ymax>2057</ymax>
		</bndbox>
	</object>
	<object>
		<name>BacterialSpot</name>
		<pose>Unspecified</pose>
		<truncated>0</truncated>
		<difficult>0</difficult>
		<bndbox>
			<xmin>827</xmin>
			<ymin>2165</ymin>
			<xmax>1322</xmax>
			<ymax>3639</ymax>
		</bndbox>
	</object>
</annotation>
