# Supplementary material for: BDPapayaLeaf: A dataset of papaya leaf for disease detection, classification, and analysis
Source: Data Brief. 2024 Sep 10;57:110910. doi: 10.1016/j.dib.2024.110910 (PMC11460515; doi:10.1016/j.dib.2024.110910)
Supplement: Supplementary file 1 [file mmc1.zip › Demo dataset/Annotations/BacterialSpot(2).xml]

<annotation>
	<folder>my-project-name</folder>
	<filename>BacterialSpot(2).jpg</filename>
	<path>/my-project-name/BacterialSpot(2).jpg</path>
	<source>
		<database>Unspecified</database>
	</source>
	<size>
		<width>3468</width>
		<height>4624</height>
		<depth>3</depth>
	</size>
	<object>
		<name>BacterialSpot</name>
		<pose>Unspecified</pose>
		<truncated>0</truncated>
		<difficult>0</difficult>
		<bndbox>
			<xmin>66</xmin>
			<ymin>673</ymin>
			<xmax>1269</xmax>
			<ymax>1174</ymax>
		</bndbox>
	</object>
	<object>
		<name>BacterialSpot</name>
		<pose>Unspecified</pose>
		<truncated>0</truncated>
		<difficult>0</difficult>
		<bndbox>
			<xmin>936</xmin>
			<ymin>149</ymin>
			<xmax>1639</xmax>
			<ymax>924</ymax>
		</bndbox>
	</object>
	<object>
		<name>BacterialSpot</name>
		<pose>Unspecified</pose>
		<truncated>0</truncated>
		<difficult>0</difficult>
		<bndbox>
			<xmin>2044</xmin>
			<ymin>435</ymin>
			<xmax>2842</xmax>
			<ymax>828</ymax>
		</bndbox>
	</object>
	<object>
		<name>BacterialSpot</name>
		<pose>Unspecified</pose>
		<truncated>0</truncated>
		<difficult>0</difficult>
		<bndbox>
			<xmin>2640</xmin>
			<ymin>72</ymin>
			<xmax>3152</xmax>
			<ymax>423</ymax>
		</bndbox>
	</object>
	<object>
		<name>BacterialSpot</name>
		<pose>Unspecified</pose>
		<truncated>0</truncated>
		<difficult>0</difficult>
		<bndbox>
			<xmin>501</xmin>
			<ymin>1317</ymin>
			<xmax>1204</xmax>
			<ymax>1871</ymax>
		</bndbox>
	</object>
	<object>
		<name>BacterialSpot</name>
		<pose>Unspecified</pose>
		<truncated>0</truncated>
		<difficult>0</difficult>
		<bndbox>
			<xmin>769</xmin>
			<ymin>2479</ymin>
			<xmax>1222</xmax>
			<ymax>3009</ymax>
		</bndbox>
	</object>
	<object>
		<name>BacterialSpot</name>
		<pose>Unspecified</pose>
		<truncated>0</truncated>
		<difficult>0</difficult>
		<bndbox>
			<xmin>1269</xmin>
			<ymin>2068</ymin>
			<xmax>1549</xmax>
			<ymax>2389</ymax>
		</bndbox>
	</object>
	<object>
		<name>BacterialSpot</name>
		<pose>Unspecified</pose>
		<truncated>0</truncated>
		<difficult>0</difficult>
		<bndbox>
			<xmin>518</xmin>
			<ymin>3408</ymin>
			<xmax>959</xmax>
			<ymax>4344</ymax>
		</bndbox>
	</object>
	<object>
		<name>BacterialSpot</name>
		<pose>Unspecified</pose>
		<truncated>0</truncated>
		<difficult>0</difficult>
		<bndbox>
			<xmin>1245</xmin>
			<ymin>3182</ymin>
			<xmax>1692</xmax>
			<ymax>3939</ymax>
		</bndbox>
	</object>
	<object>
		<name>BacterialSpot</name>
		<pose>Unspecified</pose>
		<truncated>0</truncated>
		<difficult>0</difficult>
		<bndbox>
			<xmin>2389</xmin>
			<ymin>1794</ymin>
			<xmax>3146</xmax>
			<ymax>2252</ymax>
		</bndbox>
	</object>
	<object>
		<name>BacterialSpot</name>
		<pose>Unspecified</pose>
		<truncated>0</truncated>
		<difficult>0</difficult>
		<bndbox>
			<xmin>1889</xmin>
			<ymin>971</ymin>
			<xmax>2705</xmax>
			<ymax>1281</ymax>
		</bndbox>
	</object>
</annotation>
