# Supplementary material for: BDPapayaLeaf: A dataset of papaya leaf for disease detection, classification, and analysis
Source: Data Brief. 2024 Sep 10;57:110910. doi: 10.1016/j.dib.2024.110910 (PMC11460515; doi:10.1016/j.dib.2024.110910)
Supplement: Supplementary file 1 [file mmc1.zip › Demo dataset/Annotations/BacterialSpot(3).xml]

<annotation>
	<folder>my-project-name</folder>
	<filename>BacterialSpot(3).jpg</filename>
	<path>/my-project-name/BacterialSpot(3).jpg</path>
	<source>
		<database>Unspecified</database>
	</source>
	<size>
		<width>3468</width>
		<height>4624</height>
		<depth>3</depth>
	</size>
	<object>
		<name>BacterialSpot</name>
		<pose>Unspecified</pose>
		<truncated>0</truncated>
		<difficult>0</difficult>
		<bndbox>
			<xmin>1704</xmin>
			<ymin>48</ymin>
			<xmax>2401</xmax>
			<ymax>1263</ymax>
		</bndbox>
	</object>
	<object>
		<name>BacterialSpot</name>
		<pose>Unspecified</pose>
		<truncated>0</truncated>
		<difficult>0</difficult>
		<bndbox>
			<xmin>888</xmin>
			<ymin>54</ymin>
			<xmax>1472</xmax>
			<ymax>1633</ymax>
		</bndbox>
	</object>
	<object>
		<name>BacterialSpot</name>
		<pose>Unspecified</pose>
		<truncated>0</truncated>
		<difficult>0</difficult>
		<bndbox>
			<xmin>1037</xmin>
			<ymin>1925</ymin>
			<xmax>1770</xmax>
			<ymax>3688</ymax>
		</bndbox>
	</object>
	<object>
		<name>BacterialSpot</name>
		<pose>Unspecified</pose>
		<truncated>0</truncated>
		<difficult>0</difficult>
		<bndbox>
			<xmin>1907</xmin>
			<ymin>1567</ymin>
			<xmax>3188</xmax>
			<ymax>2544</ymax>
		</bndbox>
	</object>
	<object>
		<name>BacterialSpot</name>
		<pose>Unspecified</pose>
		<truncated>0</truncated>
		<difficult>0</difficult>
		<bndbox>
			<xmin>1841</xmin>
			<ymin>2741</ymin>
			<xmax>2521</xmax>
			<ymax>4624</ymax>
		</bndbox>
	</object>
	<object>
		<name>BacterialSpot</name>
		<pose>Unspecified</pose>
		<truncated>0</truncated>
		<difficult>0</difficult>
		<bndbox>
			<xmin>757</xmin>
			<ymin>3837</ymin>
			<xmax>1448</xmax>
			<ymax>4624</ymax>
		</bndbox>
	</object>
	<object>
		<name>BacterialSpot</name>
		<pose>Unspecified</pose>
		<truncated>0</truncated>
		<difficult>0</difficult>
		<bndbox>
			<xmin>2628</xmin>
			<ymin>3629</ymin>
			<xmax>3206</xmax>
			<ymax>4624</ymax>
		</bndbox>
	</object>
	<object>
		<name>BacterialSpot</name>
		<pose>Unspecified</pose>
		<truncated>0</truncated>
		<difficult>0</difficult>
		<bndbox>
			<xmin>89</xmin>
			<ymin>1680</ymin>
			<xmax>894</xmax>
			<ymax>2801</ymax>
		</bndbox>
	</object>
</annotation>
