# Supplementary material for: BDPapayaLeaf: A dataset of papaya leaf for disease detection, classification, and analysis
Source: Data Brief. 2024 Sep 10;57:110910. doi: 10.1016/j.dib.2024.110910 (PMC11460515; doi:10.1016/j.dib.2024.110910)
Supplement: Supplementary file 1 [file mmc1.zip › Demo dataset/Annotations/BacterialSpot(4).xml]

<annotation>
	<folder>my-project-name</folder>
	<filename>BacterialSpot(4).jpg</filename>
	<path>/my-project-name/BacterialSpot(4).jpg</path>
	<source>
		<database>Unspecified</database>
	</source>
	<size>
		<width>3468</width>
		<height>4624</height>
		<depth>3</depth>
	</size>
	<object>
		<name>BacterialSpot</name>
		<pose>Unspecified</pose>
		<truncated>0</truncated>
		<difficult>0</difficult>
		<bndbox>
			<xmin>24</xmin>
			<ymin>810</ymin>
			<xmax>1013</xmax>
			<ymax>2097</ymax>
		</bndbox>
	</object>
	<object>
		<name>BacterialSpot</name>
		<pose>Unspecified</pose>
		<truncated>0</truncated>
		<difficult>0</difficult>
		<bndbox>
			<xmin>924</xmin>
			<ymin>346</ymin>
			<xmax>1883</xmax>
			<ymax>2181</ymax>
		</bndbox>
	</object>
	<object>
		<name>BacterialSpot</name>
		<pose>Unspecified</pose>
		<truncated>0</truncated>
		<difficult>0</difficult>
		<bndbox>
			<xmin>1925</xmin>
			<ymin>6</ymin>
			<xmax>2932</xmax>
			<ymax>1859</ymax>
		</bndbox>
	</object>
	<object>
		<name>BacterialSpot</name>
		<pose>Unspecified</pose>
		<truncated>0</truncated>
		<difficult>0</difficult>
		<bndbox>
			<xmin>2777</xmin>
			<ymin>1013</ymin>
			<xmax>3426</xmax>
			<ymax>2437</ymax>
		</bndbox>
	</object>
	<object>
		<name>BacterialSpot</name>
		<pose>Unspecified</pose>
		<truncated>0</truncated>
		<difficult>0</difficult>
		<bndbox>
			<xmin>1025</xmin>
			<ymin>2252</ymin>
			<xmax>1877</xmax>
			<ymax>3653</ymax>
		</bndbox>
	</object>
	<object>
		<name>BacterialSpot</name>
		<pose>Unspecified</pose>
		<truncated>0</truncated>
		<difficult>0</difficult>
		<bndbox>
			<xmin>1949</xmin>
			<ymin>2491</ymin>
			<xmax>2217</xmax>
			<ymax>3355</ymax>
		</bndbox>
	</object>
	<object>
		<name>BacterialSpot</name>
		<pose>Unspecified</pose>
		<truncated>0</truncated>
		<difficult>0</difficult>
		<bndbox>
			<xmin>495</xmin>
			<ymin>2693</ymin>
			<xmax>1055</xmax>
			<ymax>3164</ymax>
		</bndbox>
	</object>
</annotation>
