# Supplementary material for: BDPapayaLeaf: A dataset of papaya leaf for disease detection, classification, and analysis
Source: Data Brief. 2024 Sep 10;57:110910. doi: 10.1016/j.dib.2024.110910 (PMC11460515; doi:10.1016/j.dib.2024.110910)
Supplement: Supplementary file 1 [file mmc1.zip › Demo dataset/Annotations/BacterialSpot(6).xml]

<annotation>
	<folder>my-project-name</folder>
	<filename>BacterialSpot(6).jpg</filename>
	<path>/my-project-name/BacterialSpot(6).jpg</path>
	<source>
		<database>Unspecified</database>
	</source>
	<size>
		<width>3468</width>
		<height>4624</height>
		<depth>3</depth>
	</size>
	<object>
		<name>BacterialSpot</name>
		<pose>Unspecified</pose>
		<truncated>0</truncated>
		<difficult>0</difficult>
		<bndbox>
			<xmin>1132</xmin>
			<ymin>209</ymin>
			<xmax>2229</xmax>
			<ymax>798</ymax>
		</bndbox>
	</object>
	<object>
		<name>BacterialSpot</name>
		<pose>Unspecified</pose>
		<truncated>0</truncated>
		<difficult>0</difficult>
		<bndbox>
			<xmin>2336</xmin>
			<ymin>191</ymin>
			<xmax>2610</xmax>
			<ymax>697</ymax>
		</bndbox>
	</object>
	<object>
		<name>BacterialSpot</name>
		<pose>Unspecified</pose>
		<truncated>0</truncated>
		<difficult>0</difficult>
		<bndbox>
			<xmin>1108</xmin>
			<ymin>1055</ymin>
			<xmax>1966</xmax>
			<ymax>2246</ymax>
		</bndbox>
	</object>
	<object>
		<name>BacterialSpot</name>
		<pose>Unspecified</pose>
		<truncated>0</truncated>
		<difficult>0</difficult>
		<bndbox>
			<xmin>781</xmin>
			<ymin>2348</ymin>
			<xmax>1746</xmax>
			<ymax>2872</ymax>
		</bndbox>
	</object>
	<object>
		<name>BacterialSpot</name>
		<pose>Unspecified</pose>
		<truncated>0</truncated>
		<difficult>0</difficult>
		<bndbox>
			<xmin>1043</xmin>
			<ymin>3110</ymin>
			<xmax>1853</xmax>
			<ymax>3903</ymax>
		</bndbox>
	</object>
	<object>
		<name>BacterialSpot</name>
		<pose>Unspecified</pose>
		<truncated>0</truncated>
		<difficult>0</difficult>
		<bndbox>
			<xmin>2109</xmin>
			<ymin>2318</ymin>
			<xmax>2562</xmax>
			<ymax>2896</ymax>
		</bndbox>
	</object>
	<object>
		<name>BacterialSpot</name>
		<pose>Unspecified</pose>
		<truncated>0</truncated>
		<difficult>0</difficult>
		<bndbox>
			<xmin>2217</xmin>
			<ymin>1144</ymin>
			<xmax>2717</xmax>
			<ymax>1603</ymax>
		</bndbox>
	</object>
	<object>
		<name>BacterialSpot</name>
		<pose>Unspecified</pose>
		<truncated>0</truncated>
		<difficult>0</difficult>
		<bndbox>
			<xmin>1061</xmin>
			<ymin>4118</ymin>
			<xmax>1448</xmax>
			<ymax>4552</ymax>
		</bndbox>
	</object>
</annotation>
