# Supplementary material for: BDPapayaLeaf: A dataset of papaya leaf for disease detection, classification, and analysis
Source: Data Brief. 2024 Sep 10;57:110910. doi: 10.1016/j.dib.2024.110910 (PMC11460515; doi:10.1016/j.dib.2024.110910)
Supplement: Supplementary file 1 [file mmc1.zip › Demo dataset/Annotations/BacterialSpot(7).xml]

<annotation>
	<folder>my-project-name</folder>
	<filename>BacterialSpot(7).jpg</filename>
	<path>/my-project-name/BacterialSpot(7).jpg</path>
	<source>
		<database>Unspecified</database>
	</source>
	<size>
		<width>3468</width>
		<height>4624</height>
		<depth>3</depth>
	</size>
	<object>
		<name>BacterialSpot</name>
		<pose>Unspecified</pose>
		<truncated>0</truncated>
		<difficult>0</difficult>
		<bndbox>
			<xmin>876</xmin>
			<ymin>155</ymin>
			<xmax>1400</xmax>
			<ymax>906</ymax>
		</bndbox>
	</object>
	<object>
		<name>BacterialSpot</name>
		<pose>Unspecified</pose>
		<truncated>0</truncated>
		<difficult>0</difficult>
		<bndbox>
			<xmin>1734</xmin>
			<ymin>125</ymin>
			<xmax>2753</xmax>
			<ymax>1817</ymax>
		</bndbox>
	</object>
	<object>
		<name>BacterialSpot</name>
		<pose>Unspecified</pose>
		<truncated>0</truncated>
		<difficult>0</difficult>
		<bndbox>
			<xmin>1007</xmin>
			<ymin>1692</ymin>
			<xmax>1901</xmax>
			<ymax>3373</ymax>
		</bndbox>
	</object>
	<object>
		<name>BacterialSpot</name>
		<pose>Unspecified</pose>
		<truncated>0</truncated>
		<difficult>0</difficult>
		<bndbox>
			<xmin>167</xmin>
			<ymin>2395</ymin>
			<xmax>840</xmax>
			<ymax>3313</ymax>
		</bndbox>
	</object>
	<object>
		<name>BacterialSpot</name>
		<pose>Unspecified</pose>
		<truncated>0</truncated>
		<difficult>0</difficult>
		<bndbox>
			<xmin>2068</xmin>
			<ymin>2449</ymin>
			<xmax>2830</xmax>
			<ymax>3980</ymax>
		</bndbox>
	</object>
	<object>
		<name>BacterialSpot</name>
		<pose>Unspecified</pose>
		<truncated>0</truncated>
		<difficult>0</difficult>
		<bndbox>
			<xmin>1156</xmin>
			<ymin>3843</ymin>
			<xmax>1788</xmax>
			<ymax>4624</ymax>
		</bndbox>
	</object>
</annotation>
