# Supplementary material for: BDPapayaLeaf: A dataset of papaya leaf for disease detection, classification, and analysis
Source: Data Brief. 2024 Sep 10;57:110910. doi: 10.1016/j.dib.2024.110910 (PMC11460515; doi:10.1016/j.dib.2024.110910)
Supplement: Supplementary file 1 [file mmc1.zip › Demo dataset/Annotations/BacterialSpot(9).xml]

<annotation>
	<folder>my-project-name</folder>
	<filename>BacterialSpot(9).jpg</filename>
	<path>/my-project-name/BacterialSpot(9).jpg</path>
	<source>
		<database>Unspecified</database>
	</source>
	<size>
		<width>3468</width>
		<height>4624</height>
		<depth>3</depth>
	</size>
	<object>
		<name>BacterialSpot</name>
		<pose>Unspecified</pose>
		<truncated>0</truncated>
		<difficult>0</difficult>
		<bndbox>
			<xmin>1001</xmin>
			<ymin>3522</ymin>
			<xmax>1716</xmax>
			<ymax>4284</ymax>
		</bndbox>
	</object>
	<object>
		<name>BacterialSpot</name>
		<pose>Unspecified</pose>
		<truncated>0</truncated>
		<difficult>0</difficult>
		<bndbox>
			<xmin>346</xmin>
			<ymin>2610</ymin>
			<xmax>1186</xmax>
			<ymax>3182</ymax>
		</bndbox>
	</object>
	<object>
		<name>BacterialSpot</name>
		<pose>Unspecified</pose>
		<truncated>0</truncated>
		<difficult>0</difficult>
		<bndbox>
			<xmin>1144</xmin>
			<ymin>2086</ymin>
			<xmax>1853</xmax>
			<ymax>2991</ymax>
		</bndbox>
	</object>
	<object>
		<name>BacterialSpot</name>
		<pose>Unspecified</pose>
		<truncated>0</truncated>
		<difficult>0</difficult>
		<bndbox>
			<xmin>1019</xmin>
			<ymin>322</ymin>
			<xmax>1931</xmax>
			<ymax>1281</ymax>
		</bndbox>
	</object>
	<object>
		<name>BacterialSpot</name>
		<pose>Unspecified</pose>
		<truncated>0</truncated>
		<difficult>0</difficult>
		<bndbox>
			<xmin>250</xmin>
			<ymin>578</ymin>
			<xmax>846</xmax>
			<ymax>1317</ymax>
		</bndbox>
	</object>
	<object>
		<name>BacterialSpot</name>
		<pose>Unspecified</pose>
		<truncated>0</truncated>
		<difficult>0</difficult>
		<bndbox>
			<xmin>2121</xmin>
			<ymin>483</ymin>
			<xmax>3265</xmax>
			<ymax>1662</ymax>
		</bndbox>
	</object>
	<object>
		<name>BacterialSpot</name>
		<pose>Unspecified</pose>
		<truncated>0</truncated>
		<difficult>0</difficult>
		<bndbox>
			<xmin>2068</xmin>
			<ymin>2580</ymin>
			<xmax>3051</xmax>
			<ymax>3557</ymax>
		</bndbox>
	</object>
	<object>
		<name>BacterialSpot</name>
		<pose>Unspecified</pose>
		<truncated>0</truncated>
		<difficult>0</difficult>
		<bndbox>
			<xmin>1960</xmin>
			<ymin>1794</ymin>
			<xmax>2366</xmax>
			<ymax>2318</ymax>
		</bndbox>
	</object>
	<object>
		<name>BacterialSpot</name>
		<pose>Unspecified</pose>
		<truncated>0</truncated>
		<difficult>0</difficult>
		<bndbox>
			<xmin>1806</xmin>
			<ymin>3694</ymin>
			<xmax>2223</xmax>
			<ymax>4415</ymax>
		</bndbox>
	</object>
</annotation>
