# Supplementary material for: BDPapayaLeaf: A dataset of papaya leaf for disease detection, classification, and analysis
Source: Data Brief. 2024 Sep 10;57:110910. doi: 10.1016/j.dib.2024.110910 (PMC11460515; doi:10.1016/j.dib.2024.110910)
Supplement: Supplementary file 1 [file mmc1.zip › Demo dataset/Annotations/Curl (1).xml]

<annotation>
	<folder>my-project-name</folder>
	<filename>Curl (1).jpg</filename>
	<path>/my-project-name/Curl (1).jpg</path>
	<source>
		<database>Unspecified</database>
	</source>
	<size>
		<width>2252</width>
		<height>4000</height>
		<depth>3</depth>
	</size>


</annotation>
