# Supplementary material for: BDPapayaLeaf: A dataset of papaya leaf for disease detection, classification, and analysis
Source: Data Brief. 2024 Sep 10;57:110910. doi: 10.1016/j.dib.2024.110910 (PMC11460515; doi:10.1016/j.dib.2024.110910)
Supplement: Supplementary file 1 [file mmc1.zip › Demo dataset/Annotations/Curl (10).xml]

<annotation>
	<folder>my-project-name</folder>
	<filename>Curl (10).jpg</filename>
	<path>/my-project-name/Curl (10).jpg</path>
	<source>
		<database>Unspecified</database>
	</source>
	<size>
		<width>3468</width>
		<height>4624</height>
		<depth>3</depth>
	</size>
	<object>
		<name>Curl</name>
		<pose>Unspecified</pose>
		<truncated>0</truncated>
		<difficult>0</difficult>
		<bndbox>
			<xmin>512</xmin>
			<ymin>2747</ymin>
			<xmax>882</xmax>
			<ymax>3259</ymax>
		</bndbox>
	</object>
	<object>
		<name>Curl</name>
		<pose>Unspecified</pose>
		<truncated>0</truncated>
		<difficult>0</difficult>
		<bndbox>
			<xmin>983</xmin>
			<ymin>1144</ymin>
			<xmax>1543</xmax>
			<ymax>1698</ymax>
		</bndbox>
	</object>
	<object>
		<name>Curl</name>
		<pose>Unspecified</pose>
		<truncated>0</truncated>
		<difficult>0</difficult>
		<bndbox>
			<xmin>941</xmin>
			<ymin>3683</ymin>
			<xmax>1448</xmax>
			<ymax>4177</ymax>
		</bndbox>
	</object>
	<object>
		<name>Curl</name>
		<pose>Unspecified</pose>
		<truncated>0</truncated>
		<difficult>0</difficult>
		<bndbox>
			<xmin>2497</xmin>
			<ymin>3587</ymin>
			<xmax>2765</xmax>
			<ymax>4046</ymax>
		</bndbox>
	</object>
</annotation>
