# Supplementary material for: BDPapayaLeaf: A dataset of papaya leaf for disease detection, classification, and analysis
Source: Data Brief. 2024 Sep 10;57:110910. doi: 10.1016/j.dib.2024.110910 (PMC11460515; doi:10.1016/j.dib.2024.110910)
Supplement: Supplementary file 1 [file mmc1.zip › Demo dataset/Annotations/Curl (4).xml]

<annotation>
	<folder>my-project-name</folder>
	<filename>Curl (4).jpg</filename>
	<path>/my-project-name/Curl (4).jpg</path>
	<source>
		<database>Unspecified</database>
	</source>
	<size>
		<width>3468</width>
		<height>4624</height>
		<depth>3</depth>
	</size>
	<object>
		<name>Curl</name>
		<pose>Unspecified</pose>
		<truncated>0</truncated>
		<difficult>0</difficult>
		<bndbox>
			<xmin>2193</xmin>
			<ymin>1835</ymin>
			<xmax>2556</xmax>
			<ymax>2467</ymax>
		</bndbox>
	</object>
	<object>
		<name>Curl</name>
		<pose>Unspecified</pose>
		<truncated>0</truncated>
		<difficult>0</difficult>
		<bndbox>
			<xmin>2550</xmin>
			<ymin>1716</ymin>
			<xmax>3110</xmax>
			<ymax>2306</ymax>
		</bndbox>
	</object>
	<object>
		<name>Curl</name>
		<pose>Unspecified</pose>
		<truncated>0</truncated>
		<difficult>0</difficult>
		<bndbox>
			<xmin>2211</xmin>
			<ymin>536</ymin>
			<xmax>2717</xmax>
			<ymax>1138</ymax>
		</bndbox>
	</object>
	<object>
		<name>Curl</name>
		<pose>Unspecified</pose>
		<truncated>0</truncated>
		<difficult>0</difficult>
		<bndbox>
			<xmin>2789</xmin>
			<ymin>924</ymin>
			<xmax>3099</xmax>
			<ymax>1347</ymax>
		</bndbox>
	</object>
</annotation>
