# Supplementary material for: BDPapayaLeaf: A dataset of papaya leaf for disease detection, classification, and analysis
Source: Data Brief. 2024 Sep 10;57:110910. doi: 10.1016/j.dib.2024.110910 (PMC11460515; doi:10.1016/j.dib.2024.110910)
Supplement: Supplementary file 1 [file mmc1.zip › Demo dataset/Annotations/Curl (7).xml]

<annotation>
	<folder>my-project-name</folder>
	<filename>Curl (7).jpg</filename>
	<path>/my-project-name/Curl (7).jpg</path>
	<source>
		<database>Unspecified</database>
	</source>
	<size>
		<width>2252</width>
		<height>4000</height>
		<depth>3</depth>
	</size>
	<object>
		<name>Curl</name>
		<pose>Unspecified</pose>
		<truncated>0</truncated>
		<difficult>0</difficult>
		<bndbox>
			<xmin>1270</xmin>
			<ymin>1706</ymin>
			<xmax>1585</xmax>
			<ymax>2067</ymax>
		</bndbox>
	</object>
	<object>
		<name>Curl</name>
		<pose>Unspecified</pose>
		<truncated>0</truncated>
		<difficult>0</difficult>
		<bndbox>
			<xmin>951</xmin>
			<ymin>1985</ymin>
			<xmax>1219</xmax>
			<ymax>2325</ymax>
		</bndbox>
	</object>
	<object>
		<name>Curl</name>
		<pose>Unspecified</pose>
		<truncated>0</truncated>
		<difficult>0</difficult>
		<bndbox>
			<xmin>657</xmin>
			<ymin>2284</ymin>
			<xmax>935</xmax>
			<ymax>2562</ymax>
		</bndbox>
	</object>
	<object>
		<name>Curl</name>
		<pose>Unspecified</pose>
		<truncated>0</truncated>
		<difficult>0</difficult>
		<bndbox>
			<xmin>502</xmin>
			<ymin>2495</ymin>
			<xmax>750</xmax>
			<ymax>2825</ymax>
		</bndbox>
	</object>
	<object>
		<name>Curl</name>
		<pose>Unspecified</pose>
		<truncated>0</truncated>
		<difficult>0</difficult>
		<bndbox>
			<xmin>1312</xmin>
			<ymin>644</ymin>
			<xmax>1672</xmax>
			<ymax>1144</ymax>
		</bndbox>
	</object>
</annotation>
