# Supplementary material for: BDPapayaLeaf: A dataset of papaya leaf for disease detection, classification, and analysis
Source: Data Brief. 2024 Sep 10;57:110910. doi: 10.1016/j.dib.2024.110910 (PMC11460515; doi:10.1016/j.dib.2024.110910)
Supplement: Supplementary file 1 [file mmc1.zip › Demo dataset/Annotations/Curl (9).xml]

<annotation>
	<folder>my-project-name</folder>
	<filename>Curl (9).jpg</filename>
	<path>/my-project-name/Curl (9).jpg</path>
	<source>
		<database>Unspecified</database>
	</source>
	<size>
		<width>3468</width>
		<height>4624</height>
		<depth>3</depth>
	</size>
	<object>
		<name>Curl</name>
		<pose>Unspecified</pose>
		<truncated>0</truncated>
		<difficult>0</difficult>
		<bndbox>
			<xmin>2753</xmin>
			<ymin>846</ymin>
			<xmax>3367</xmax>
			<ymax>1460</ymax>
		</bndbox>
	</object>
	<object>
		<name>Curl</name>
		<pose>Unspecified</pose>
		<truncated>0</truncated>
		<difficult>0</difficult>
		<bndbox>
			<xmin>3105</xmin>
			<ymin>1555</ymin>
			<xmax>3462</xmax>
			<ymax>1889</ymax>
		</bndbox>
	</object>
	<object>
		<name>Curl</name>
		<pose>Unspecified</pose>
		<truncated>0</truncated>
		<difficult>0</difficult>
		<bndbox>
			<xmin>453</xmin>
			<ymin>2920</ymin>
			<xmax>1168</xmax>
			<ymax>3516</ymax>
		</bndbox>
	</object>
	<object>
		<name>Curl</name>
		<pose>Unspecified</pose>
		<truncated>0</truncated>
		<difficult>0</difficult>
		<bndbox>
			<xmin>1400</xmin>
			<ymin>2199</ymin>
			<xmax>1811</xmax>
			<ymax>2723</ymax>
		</bndbox>
	</object>
</annotation>
