# Supplementary material for: BDPapayaLeaf: A dataset of papaya leaf for disease detection, classification, and analysis
Source: Data Brief. 2024 Sep 10;57:110910. doi: 10.1016/j.dib.2024.110910 (PMC11460515; doi:10.1016/j.dib.2024.110910)
Supplement: Supplementary file 1 [file mmc1.zip › Demo dataset/Annotations/Healthy(10).xml]

<annotation>
	<folder>my-project-name</folder>
	<filename>Healthy(10).jpg</filename>
	<path>/my-project-name/Healthy(10).jpg</path>
	<source>
		<database>Unspecified</database>
	</source>
	<size>
		<width>3468</width>
		<height>4624</height>
		<depth>3</depth>
	</size>
	<object>
		<name>Healthy</name>
		<pose>Unspecified</pose>
		<truncated>0</truncated>
		<difficult>0</difficult>
		<bndbox>
			<xmin>908</xmin>
			<ymin>458</ymin>
			<xmax>1682</xmax>
			<ymax>1100</ymax>
		</bndbox>
	</object>
	<object>
		<name>Healthy</name>
		<pose>Unspecified</pose>
		<truncated>0</truncated>
		<difficult>0</difficult>
		<bndbox>
			<xmin>188</xmin>
			<ymin>1224</ymin>
			<xmax>1398</xmax>
			<ymax>2283</ymax>
		</bndbox>
	</object>
	<object>
		<name>Healthy</name>
		<pose>Unspecified</pose>
		<truncated>0</truncated>
		<difficult>0</difficult>
		<bndbox>
			<xmin>1870</xmin>
			<ymin>550</ymin>
			<xmax>2837</xmax>
			<ymax>1430</ymax>
		</bndbox>
	</object>
	<object>
		<name>Healthy</name>
		<pose>Unspecified</pose>
		<truncated>0</truncated>
		<difficult>0</difficult>
		<bndbox>
			<xmin>1549</xmin>
			<ymin>1591</ymin>
			<xmax>2416</xmax>
			<ymax>2200</ymax>
		</bndbox>
	</object>
	<object>
		<name>Healthy</name>
		<pose>Unspecified</pose>
		<truncated>0</truncated>
		<difficult>0</difficult>
		<bndbox>
			<xmin>1091</xmin>
			<ymin>2530</ymin>
			<xmax>1687</xmax>
			<ymax>3639</ymax>
		</bndbox>
	</object>
	<object>
		<name>Healthy</name>
		<pose>Unspecified</pose>
		<truncated>0</truncated>
		<difficult>0</difficult>
		<bndbox>
			<xmin>1783</xmin>
			<ymin>2315</ymin>
			<xmax>2406</xmax>
			<ymax>3094</ymax>
		</bndbox>
	</object>
	<object>
		<name>Healthy</name>
		<pose>Unspecified</pose>
		<truncated>0</truncated>
		<difficult>0</difficult>
		<bndbox>
			<xmin>2571</xmin>
			<ymin>2086</ymin>
			<xmax>3103</xmax>
			<ymax>3374</ymax>
		</bndbox>
	</object>
</annotation>
