# Supplementary material for: BDPapayaLeaf: A dataset of papaya leaf for disease detection, classification, and analysis
Source: Data Brief. 2024 Sep 10;57:110910. doi: 10.1016/j.dib.2024.110910 (PMC11460515; doi:10.1016/j.dib.2024.110910)
Supplement: Supplementary file 1 [file mmc1.zip › Demo dataset/Annotations/Healthy(4).xml]

<annotation>
	<folder>my-project-name</folder>
	<filename>Healthy(4).jpg</filename>
	<path>/my-project-name/Healthy(4).jpg</path>
	<source>
		<database>Unspecified</database>
	</source>
	<size>
		<width>3468</width>
		<height>4624</height>
		<depth>3</depth>
	</size>
	<object>
		<name>Healthy</name>
		<pose>Unspecified</pose>
		<truncated>0</truncated>
		<difficult>0</difficult>
		<bndbox>
			<xmin>1222</xmin>
			<ymin>501</ymin>
			<xmax>1984</xmax>
			<ymax>2074</ymax>
		</bndbox>
	</object>
	<object>
		<name>Healthy</name>
		<pose>Unspecified</pose>
		<truncated>0</truncated>
		<difficult>0</difficult>
		<bndbox>
			<xmin>1174</xmin>
			<ymin>2270</ymin>
			<xmax>1883</xmax>
			<ymax>4570</ymax>
		</bndbox>
	</object>
	<object>
		<name>Healthy</name>
		<pose>Unspecified</pose>
		<truncated>0</truncated>
		<difficult>0</difficult>
		<bndbox>
			<xmin>387</xmin>
			<ymin>1728</ymin>
			<xmax>959</xmax>
			<ymax>2503</ymax>
		</bndbox>
	</object>
	<object>
		<name>Healthy</name>
		<pose>Unspecified</pose>
		<truncated>0</truncated>
		<difficult>0</difficult>
		<bndbox>
			<xmin>280</xmin>
			<ymin>155</ymin>
			<xmax>1251</xmax>
			<ymax>1073</ymax>
		</bndbox>
	</object>
	<object>
		<name>Healthy</name>
		<pose>Unspecified</pose>
		<truncated>0</truncated>
		<difficult>0</difficult>
		<bndbox>
			<xmin>2187</xmin>
			<ymin>113</ymin>
			<xmax>3265</xmax>
			<ymax>1937</ymax>
		</bndbox>
	</object>
</annotation>
