# Supplementary material for: BDPapayaLeaf: A dataset of papaya leaf for disease detection, classification, and analysis
Source: Data Brief. 2024 Sep 10;57:110910. doi: 10.1016/j.dib.2024.110910 (PMC11460515; doi:10.1016/j.dib.2024.110910)
Supplement: Supplementary file 1 [file mmc1.zip › Demo dataset/Annotations/Healthy(9).xml]

<annotation>
	<folder>my-project-name</folder>
	<filename>Healthy(9).jpg</filename>
	<path>/my-project-name/Healthy(9).jpg</path>
	<source>
		<database>Unspecified</database>
	</source>
	<size>
		<width>3468</width>
		<height>4624</height>
		<depth>3</depth>
	</size>
	<object>
		<name>Healthy</name>
		<pose>Unspecified</pose>
		<truncated>0</truncated>
		<difficult>0</difficult>
		<bndbox>
			<xmin>1454</xmin>
			<ymin>1472</ymin>
			<xmax>2062</xmax>
			<ymax>2687</ymax>
		</bndbox>
	</object>
	<object>
		<name>Healthy</name>
		<pose>Unspecified</pose>
		<truncated>0</truncated>
		<difficult>0</difficult>
		<bndbox>
			<xmin>1502</xmin>
			<ymin>2842</ymin>
			<xmax>2157</xmax>
			<ymax>4505</ymax>
		</bndbox>
	</object>
	<object>
		<name>Healthy</name>
		<pose>Unspecified</pose>
		<truncated>0</truncated>
		<difficult>0</difficult>
		<bndbox>
			<xmin>941</xmin>
			<ymin>3081</ymin>
			<xmax>1359</xmax>
			<ymax>3766</ymax>
		</bndbox>
	</object>
	<object>
		<name>Healthy</name>
		<pose>Unspecified</pose>
		<truncated>0</truncated>
		<difficult>0</difficult>
		<bndbox>
			<xmin>2288</xmin>
			<ymin>2723</ymin>
			<xmax>2610</xmax>
			<ymax>3343</ymax>
		</bndbox>
	</object>
	<object>
		<name>Healthy</name>
		<pose>Unspecified</pose>
		<truncated>0</truncated>
		<difficult>0</difficult>
		<bndbox>
			<xmin>2092</xmin>
			<ymin>1132</ymin>
			<xmax>3468</xmax>
			<ymax>2145</ymax>
		</bndbox>
	</object>
	<object>
		<name>Healthy</name>
		<pose>Unspecified</pose>
		<truncated>0</truncated>
		<difficult>0</difficult>
		<bndbox>
			<xmin>2014</xmin>
			<ymin>387</ymin>
			<xmax>2455</xmax>
			<ymax>918</ymax>
		</bndbox>
	</object>
	<object>
		<name>Healthy</name>
		<pose>Unspecified</pose>
		<truncated>0</truncated>
		<difficult>0</difficult>
		<bndbox>
			<xmin>1037</xmin>
			<ymin>894</ymin>
			<xmax>1776</xmax>
			<ymax>1537</ymax>
		</bndbox>
	</object>
	<object>
		<name>Healthy</name>
		<pose>Unspecified</pose>
		<truncated>0</truncated>
		<difficult>0</difficult>
		<bndbox>
			<xmin>375</xmin>
			<ymin>1198</ymin>
			<xmax>1430</xmax>
			<ymax>1984</ymax>
		</bndbox>
	</object>
	<object>
		<name>Healthy</name>
		<pose>Unspecified</pose>
		<truncated>0</truncated>
		<difficult>0</difficult>
		<bndbox>
			<xmin>95</xmin>
			<ymin>2205</ymin>
			<xmax>906</xmax>
			<ymax>4123</ymax>
		</bndbox>
	</object>
</annotation>
