# Supplementary material for: BDPapayaLeaf: A dataset of papaya leaf for disease detection, classification, and analysis
Source: Data Brief. 2024 Sep 10;57:110910. doi: 10.1016/j.dib.2024.110910 (PMC11460515; doi:10.1016/j.dib.2024.110910)
Supplement: Supplementary file 1 [file mmc1.zip › Demo dataset/Annotations/RingSpot(10).xml]

<annotation>
	<folder>my-project-name</folder>
	<filename>RingSpot(10).jpg</filename>
	<path>/my-project-name/RingSpot(10).jpg</path>
	<source>
		<database>Unspecified</database>
	</source>
	<size>
		<width>3000</width>
		<height>4000</height>
		<depth>3</depth>
	</size>
	<object>
		<name>RingSpot</name>
		<pose>Unspecified</pose>
		<truncated>0</truncated>
		<difficult>0</difficult>
		<bndbox>
			<xmin>479</xmin>
			<ymin>1624</ymin>
			<xmax>680</xmax>
			<ymax>1778</ymax>
		</bndbox>
	</object>
	<object>
		<name>RingSpot</name>
		<pose>Unspecified</pose>
		<truncated>0</truncated>
		<difficult>0</difficult>
		<bndbox>
			<xmin>1232</xmin>
			<ymin>887</ymin>
			<xmax>1443</xmax>
			<ymax>1155</ymax>
		</bndbox>
	</object>
	<object>
		<name>RingSpot</name>
		<pose>Unspecified</pose>
		<truncated>0</truncated>
		<difficult>0</difficult>
		<bndbox>
			<xmin>1423</xmin>
			<ymin>2335</ymin>
			<xmax>1763</xmax>
			<ymax>2619</ymax>
		</bndbox>
	</object>
	<object>
		<name>RingSpot</name>
		<pose>Unspecified</pose>
		<truncated>0</truncated>
		<difficult>0</difficult>
		<bndbox>
			<xmin>2335</xmin>
			<ymin>2665</ymin>
			<xmax>2510</xmax>
			<ymax>2876</ymax>
		</bndbox>
	</object>
	<object>
		<name>RingSpot</name>
		<pose>Unspecified</pose>
		<truncated>0</truncated>
		<difficult>0</difficult>
		<bndbox>
			<xmin>2155</xmin>
			<ymin>670</ymin>
			<xmax>2284</xmax>
			<ymax>835</ymax>
		</bndbox>
	</object>
	<object>
		<name>RingSpot</name>
		<pose>Unspecified</pose>
		<truncated>0</truncated>
		<difficult>0</difficult>
		<bndbox>
			<xmin>1753</xmin>
			<ymin>175</ymin>
			<xmax>1959</xmax>
			<ymax>392</ymax>
		</bndbox>
	</object>
	<object>
		<name>RingSpot</name>
		<pose>Unspecified</pose>
		<truncated>0</truncated>
		<difficult>0</difficult>
		<bndbox>
			<xmin>1443</xmin>
			<ymin>3299</ymin>
			<xmax>1582</xmax>
			<ymax>3500</ymax>
		</bndbox>
	</object>
</annotation>
