# Supplementary material for: BDPapayaLeaf: A dataset of papaya leaf for disease detection, classification, and analysis
Source: Data Brief. 2024 Sep 10;57:110910. doi: 10.1016/j.dib.2024.110910 (PMC11460515; doi:10.1016/j.dib.2024.110910)
Supplement: Supplementary file 1 [file mmc1.zip › Demo dataset/Annotations/RingSpot(2).xml]

<annotation>
	<folder>my-project-name</folder>
	<filename>RingSpot(2).jpg</filename>
	<path>/my-project-name/RingSpot(2).jpg</path>
	<source>
		<database>Unspecified</database>
	</source>
	<size>
		<width>3000</width>
		<height>4000</height>
		<depth>3</depth>
	</size>
	<object>
		<name>RingSpot</name>
		<pose>Unspecified</pose>
		<truncated>0</truncated>
		<difficult>0</difficult>
		<bndbox>
			<xmin>515</xmin>
			<ymin>1943</ymin>
			<xmax>732</xmax>
			<ymax>2149</ymax>
		</bndbox>
	</object>
	<object>
		<name>RingSpot</name>
		<pose>Unspecified</pose>
		<truncated>0</truncated>
		<difficult>0</difficult>
		<bndbox>
			<xmin>304</xmin>
			<ymin>2351</ymin>
			<xmax>479</xmax>
			<ymax>2490</ymax>
		</bndbox>
	</object>
	<object>
		<name>RingSpot</name>
		<pose>Unspecified</pose>
		<truncated>0</truncated>
		<difficult>0</difficult>
		<bndbox>
			<xmin>1361</xmin>
			<ymin>1495</ymin>
			<xmax>1557</xmax>
			<ymax>1696</ymax>
		</bndbox>
	</object>
	<object>
		<name>RingSpot</name>
		<pose>Unspecified</pose>
		<truncated>0</truncated>
		<difficult>0</difficult>
		<bndbox>
			<xmin>1376</xmin>
			<ymin>2938</ymin>
			<xmax>1531</xmax>
			<ymax>3098</ymax>
		</bndbox>
	</object>
	<object>
		<name>RingSpot</name>
		<pose>Unspecified</pose>
		<truncated>0</truncated>
		<difficult>0</difficult>
		<bndbox>
			<xmin>1201</xmin>
			<ymin>3351</ymin>
			<xmax>1314</xmax>
			<ymax>3500</ymax>
		</bndbox>
	</object>
	<object>
		<name>RingSpot</name>
		<pose>Unspecified</pose>
		<truncated>0</truncated>
		<difficult>0</difficult>
		<bndbox>
			<xmin>1320</xmin>
			<ymin>3629</ymin>
			<xmax>1619</xmax>
			<ymax>3789</ymax>
		</bndbox>
	</object>
	<object>
		<name>RingSpot</name>
		<pose>Unspecified</pose>
		<truncated>0</truncated>
		<difficult>0</difficult>
		<bndbox>
			<xmin>1567</xmin>
			<ymin>3201</ymin>
			<xmax>1773</xmax>
			<ymax>3351</ymax>
		</bndbox>
	</object>
</annotation>
