# Supplementary material for: BDPapayaLeaf: A dataset of papaya leaf for disease detection, classification, and analysis
Source: Data Brief. 2024 Sep 10;57:110910. doi: 10.1016/j.dib.2024.110910 (PMC11460515; doi:10.1016/j.dib.2024.110910)
Supplement: Supplementary file 1 [file mmc1.zip › Demo dataset/Annotations/RingSpot(4).xml]

<annotation>
	<folder>my-project-name</folder>
	<filename>RingSpot(4).jpg</filename>
	<path>/my-project-name/RingSpot(4).jpg</path>
	<source>
		<database>Unspecified</database>
	</source>
	<size>
		<width>3000</width>
		<height>4000</height>
		<depth>3</depth>
	</size>
	<object>
		<name>RingSpot</name>
		<pose>Unspecified</pose>
		<truncated>0</truncated>
		<difficult>0</difficult>
		<bndbox>
			<xmin>98</xmin>
			<ymin>2603</ymin>
			<xmax>278</xmax>
			<ymax>2784</ymax>
		</bndbox>
	</object>
	<object>
		<name>RingSpot</name>
		<pose>Unspecified</pose>
		<truncated>0</truncated>
		<difficult>0</difficult>
		<bndbox>
			<xmin>562</xmin>
			<ymin>1995</ymin>
			<xmax>902</xmax>
			<ymax>2314</ymax>
		</bndbox>
	</object>
	<object>
		<name>RingSpot</name>
		<pose>Unspecified</pose>
		<truncated>0</truncated>
		<difficult>0</difficult>
		<bndbox>
			<xmin>1309</xmin>
			<ymin>2144</ymin>
			<xmax>1402</xmax>
			<ymax>2273</ymax>
		</bndbox>
	</object>
	<object>
		<name>RingSpot</name>
		<pose>Unspecified</pose>
		<truncated>0</truncated>
		<difficult>0</difficult>
		<bndbox>
			<xmin>701</xmin>
			<ymin>1742</ymin>
			<xmax>835</xmax>
			<ymax>1840</ymax>
		</bndbox>
	</object>
	<object>
		<name>RingSpot</name>
		<pose>Unspecified</pose>
		<truncated>0</truncated>
		<difficult>0</difficult>
		<bndbox>
			<xmin>722</xmin>
			<ymin>2639</ymin>
			<xmax>1206</xmax>
			<ymax>3418</ymax>
		</bndbox>
	</object>
	<object>
		<name>RingSpot</name>
		<pose>Unspecified</pose>
		<truncated>0</truncated>
		<difficult>0</difficult>
		<bndbox>
			<xmin>1423</xmin>
			<ymin>2923</ymin>
			<xmax>1644</xmax>
			<ymax>3206</ymax>
		</bndbox>
	</object>
	<object>
		<name>RingSpot</name>
		<pose>Unspecified</pose>
		<truncated>0</truncated>
		<difficult>0</difficult>
		<bndbox>
			<xmin>820</xmin>
			<ymin>3660</ymin>
			<xmax>1077</xmax>
			<ymax>3933</ymax>
		</bndbox>
	</object>
	<object>
		<name>RingSpot</name>
		<pose>Unspecified</pose>
		<truncated>0</truncated>
		<difficult>0</difficult>
		<bndbox>
			<xmin>1639</xmin>
			<ymin>2155</ymin>
			<xmax>1933</xmax>
			<ymax>2485</ymax>
		</bndbox>
	</object>
</annotation>
