# Supplementary material for: BDPapayaLeaf: A dataset of papaya leaf for disease detection, classification, and analysis
Source: Data Brief. 2024 Sep 10;57:110910. doi: 10.1016/j.dib.2024.110910 (PMC11460515; doi:10.1016/j.dib.2024.110910)
Supplement: Supplementary file 1 [file mmc1.zip › Demo dataset/Annotations/RingSpot(5).xml]

<annotation>
	<folder>my-project-name</folder>
	<filename>RingSpot(5).jpg</filename>
	<path>/my-project-name/RingSpot(5).jpg</path>
	<source>
		<database>Unspecified</database>
	</source>
	<size>
		<width>3000</width>
		<height>4000</height>
		<depth>3</depth>
	</size>
	<object>
		<name>RingSpot</name>
		<pose>Unspecified</pose>
		<truncated>0</truncated>
		<difficult>0</difficult>
		<bndbox>
			<xmin>490</xmin>
			<ymin>1670</ymin>
			<xmax>598</xmax>
			<ymax>1784</ymax>
		</bndbox>
	</object>
	<object>
		<name>RingSpot</name>
		<pose>Unspecified</pose>
		<truncated>0</truncated>
		<difficult>0</difficult>
		<bndbox>
			<xmin>1247</xmin>
			<ymin>1155</ymin>
			<xmax>1361</xmax>
			<ymax>1299</ymax>
		</bndbox>
	</object>
	<object>
		<name>RingSpot</name>
		<pose>Unspecified</pose>
		<truncated>0</truncated>
		<difficult>0</difficult>
		<bndbox>
			<xmin>1840</xmin>
			<ymin>1057</ymin>
			<xmax>2093</xmax>
			<ymax>1376</ymax>
		</bndbox>
	</object>
	<object>
		<name>RingSpot</name>
		<pose>Unspecified</pose>
		<truncated>0</truncated>
		<difficult>0</difficult>
		<bndbox>
			<xmin>2113</xmin>
			<ymin>1526</ymin>
			<xmax>2299</xmax>
			<ymax>1974</ymax>
		</bndbox>
	</object>
	<object>
		<name>RingSpot</name>
		<pose>Unspecified</pose>
		<truncated>0</truncated>
		<difficult>0</difficult>
		<bndbox>
			<xmin>1222</xmin>
			<ymin>2412</ymin>
			<xmax>1345</xmax>
			<ymax>2634</ymax>
		</bndbox>
	</object>
	<object>
		<name>RingSpot</name>
		<pose>Unspecified</pose>
		<truncated>0</truncated>
		<difficult>0</difficult>
		<bndbox>
			<xmin>1448</xmin>
			<ymin>3356</ymin>
			<xmax>1629</xmax>
			<ymax>3536</ymax>
		</bndbox>
	</object>
	<object>
		<name>RingSpot</name>
		<pose>Unspecified</pose>
		<truncated>0</truncated>
		<difficult>0</difficult>
		<bndbox>
			<xmin>335</xmin>
			<ymin>3206</ymin>
			<xmax>505</xmax>
			<ymax>3428</ymax>
		</bndbox>
	</object>
	<object>
		<name>RingSpot</name>
		<pose>Unspecified</pose>
		<truncated>0</truncated>
		<difficult>0</difficult>
		<bndbox>
			<xmin>1191</xmin>
			<ymin>448</ymin>
			<xmax>1376</xmax>
			<ymax>660</ymax>
		</bndbox>
	</object>
</annotation>
