# Supplementary material for: BDPapayaLeaf: A dataset of papaya leaf for disease detection, classification, and analysis
Source: Data Brief. 2024 Sep 10;57:110910. doi: 10.1016/j.dib.2024.110910 (PMC11460515; doi:10.1016/j.dib.2024.110910)
Supplement: Supplementary file 1 [file mmc1.zip › Demo dataset/Annotations/RingSpot(6).xml]

<annotation>
	<folder>my-project-name</folder>
	<filename>RingSpot(6).jpg</filename>
	<path>/my-project-name/RingSpot(6).jpg</path>
	<source>
		<database>Unspecified</database>
	</source>
	<size>
		<width>3000</width>
		<height>4000</height>
		<depth>3</depth>
	</size>
	<object>
		<name>RingSpot</name>
		<pose>Unspecified</pose>
		<truncated>0</truncated>
		<difficult>0</difficult>
		<bndbox>
			<xmin>1093</xmin>
			<ymin>2706</ymin>
			<xmax>1335</xmax>
			<ymax>2943</ymax>
		</bndbox>
	</object>
	<object>
		<name>RingSpot</name>
		<pose>Unspecified</pose>
		<truncated>0</truncated>
		<difficult>0</difficult>
		<bndbox>
			<xmin>1448</xmin>
			<ymin>2479</ymin>
			<xmax>1515</xmax>
			<ymax>2639</ymax>
		</bndbox>
	</object>
	<object>
		<name>RingSpot</name>
		<pose>Unspecified</pose>
		<truncated>0</truncated>
		<difficult>0</difficult>
		<bndbox>
			<xmin>1727</xmin>
			<ymin>2474</ymin>
			<xmax>1881</xmax>
			<ymax>2593</ymax>
		</bndbox>
	</object>
	<object>
		<name>RingSpot</name>
		<pose>Unspecified</pose>
		<truncated>0</truncated>
		<difficult>0</difficult>
		<bndbox>
			<xmin>2067</xmin>
			<ymin>2892</ymin>
			<xmax>2309</xmax>
			<ymax>3036</ymax>
		</bndbox>
	</object>
	<object>
		<name>RingSpot</name>
		<pose>Unspecified</pose>
		<truncated>0</truncated>
		<difficult>0</difficult>
		<bndbox>
			<xmin>2222</xmin>
			<ymin>3031</ymin>
			<xmax>2526</xmax>
			<ymax>3387</ymax>
		</bndbox>
	</object>
	<object>
		<name>RingSpot</name>
		<pose>Unspecified</pose>
		<truncated>0</truncated>
		<difficult>0</difficult>
		<bndbox>
			<xmin>804</xmin>
			<ymin>495</ymin>
			<xmax>1015</xmax>
			<ymax>732</ymax>
		</bndbox>
	</object>
</annotation>
