# Supplementary material for: BDPapayaLeaf: A dataset of papaya leaf for disease detection, classification, and analysis
Source: Data Brief. 2024 Sep 10;57:110910. doi: 10.1016/j.dib.2024.110910 (PMC11460515; doi:10.1016/j.dib.2024.110910)
Supplement: Supplementary file 1 [file mmc1.zip › Demo dataset/Annotations/RingSpot(7).xml]

<annotation>
	<folder>my-project-name</folder>
	<filename>RingSpot(7).jpg</filename>
	<path>/my-project-name/RingSpot(7).jpg</path>
	<source>
		<database>Unspecified</database>
	</source>
	<size>
		<width>4000</width>
		<height>3000</height>
		<depth>3</depth>
	</size>
	<object>
		<name>RingSpot</name>
		<pose>Unspecified</pose>
		<truncated>0</truncated>
		<difficult>0</difficult>
		<bndbox>
			<xmin>1265</xmin>
			<ymin>1314</ymin>
			<xmax>1362</xmax>
			<ymax>1430</ymax>
		</bndbox>
	</object>
	<object>
		<name>RingSpot</name>
		<pose>Unspecified</pose>
		<truncated>0</truncated>
		<difficult>0</difficult>
		<bndbox>
			<xmin>1289</xmin>
			<ymin>785</ymin>
			<xmax>1385</xmax>
			<ymax>893</ymax>
		</bndbox>
	</object>
	<object>
		<name>RingSpot</name>
		<pose>Unspecified</pose>
		<truncated>0</truncated>
		<difficult>0</difficult>
		<bndbox>
			<xmin>2019</xmin>
			<ymin>1686</ymin>
			<xmax>2375</xmax>
			<ymax>2250</ymax>
		</bndbox>
	</object>
	<object>
		<name>RingSpot</name>
		<pose>Unspecified</pose>
		<truncated>0</truncated>
		<difficult>0</difficult>
		<bndbox>
			<xmin>2966</xmin>
			<ymin>1183</ymin>
			<xmax>3531</xmax>
			<ymax>1612</ymax>
		</bndbox>
	</object>
	<object>
		<name>RingSpot</name>
		<pose>Unspecified</pose>
		<truncated>0</truncated>
		<difficult>0</difficult>
		<bndbox>
			<xmin>3802</xmin>
			<ymin>1388</ymin>
			<xmax>3887</xmax>
			<ymax>1500</ymax>
		</bndbox>
	</object>
	<object>
		<name>RingSpot</name>
		<pose>Unspecified</pose>
		<truncated>0</truncated>
		<difficult>0</difficult>
		<bndbox>
			<xmin>3399</xmin>
			<ymin>1790</ymin>
			<xmax>3457</xmax>
			<ymax>1871</ymax>
		</bndbox>
	</object>
	<object>
		<name>RingSpot</name>
		<pose>Unspecified</pose>
		<truncated>0</truncated>
		<difficult>0</difficult>
		<bndbox>
			<xmin>461</xmin>
			<ymin>2049</ymin>
			<xmax>1316</xmax>
			<ymax>2250</ymax>
		</bndbox>
	</object>
</annotation>
