# Supplementary material for: BDPapayaLeaf: A dataset of papaya leaf for disease detection, classification, and analysis
Source: Data Brief. 2024 Sep 10;57:110910. doi: 10.1016/j.dib.2024.110910 (PMC11460515; doi:10.1016/j.dib.2024.110910)
Supplement: Supplementary file 1 [file mmc1.zip › Demo dataset/Annotations/RingSpot(9).xml]

<annotation>
	<folder>my-project-name</folder>
	<filename>RingSpot(9).jpg</filename>
	<path>/my-project-name/RingSpot(9).jpg</path>
	<source>
		<database>Unspecified</database>
	</source>
	<size>
		<width>4000</width>
		<height>3000</height>
		<depth>3</depth>
	</size>
	<object>
		<name>RingSpot</name>
		<pose>Unspecified</pose>
		<truncated>0</truncated>
		<difficult>0</difficult>
		<bndbox>
			<xmin>372</xmin>
			<ymin>1198</ymin>
			<xmax>535</xmax>
			<ymax>1376</ymax>
		</bndbox>
	</object>
	<object>
		<name>RingSpot</name>
		<pose>Unspecified</pose>
		<truncated>0</truncated>
		<difficult>0</difficult>
		<bndbox>
			<xmin>875</xmin>
			<ymin>661</ymin>
			<xmax>1130</xmax>
			<ymax>893</ymax>
		</bndbox>
	</object>
	<object>
		<name>RingSpot</name>
		<pose>Unspecified</pose>
		<truncated>0</truncated>
		<difficult>0</difficult>
		<bndbox>
			<xmin>1571</xmin>
			<ymin>986</ymin>
			<xmax>1772</xmax>
			<ymax>1245</ymax>
		</bndbox>
	</object>
	<object>
		<name>RingSpot</name>
		<pose>Unspecified</pose>
		<truncated>0</truncated>
		<difficult>0</difficult>
		<bndbox>
			<xmin>3427</xmin>
			<ymin>1268</ymin>
			<xmax>4000</xmax>
			<ymax>1740</ymax>
		</bndbox>
	</object>
	<object>
		<name>RingSpot</name>
		<pose>Unspecified</pose>
		<truncated>0</truncated>
		<difficult>0</difficult>
		<bndbox>
			<xmin>1339</xmin>
			<ymin>2540</ymin>
			<xmax>1528</xmax>
			<ymax>2691</ymax>
		</bndbox>
	</object>
	<object>
		<name>RingSpot</name>
		<pose>Unspecified</pose>
		<truncated>0</truncated>
		<difficult>0</difficult>
		<bndbox>
			<xmin>3063</xmin>
			<ymin>2130</ymin>
			<xmax>3191</xmax>
			<ymax>2219</ymax>
		</bndbox>
	</object>
</annotation>
