# Supplementary material for: BDPapayaLeaf: A dataset of papaya leaf for disease detection, classification, and analysis
Source: Data Brief. 2024 Sep 10;57:110910. doi: 10.1016/j.dib.2024.110910 (PMC11460515; doi:10.1016/j.dib.2024.110910)
Supplement: Supplementary file 1 [file mmc1.zip › Demo dataset/Labels/Anthracnose(1).txt]

0 0.466781 0.274914 0.108820 0.066581
0 0.296392 0.141216 0.100229 0.065507
0 0.282073 0.384987 0.080183 0.080541
0 0.403780 0.441366 0.074456 0.068729
0 0.801117 0.440292 0.184708 0.189003
0 0.887743 0.651847 0.083047 0.060137
0 0.813288 0.709300 0.071592 0.052620
0 0.813288 0.803802 0.111684 0.050473
