# Supplementary material for: BDPapayaLeaf: A dataset of papaya leaf for disease detection, classification, and analysis
Source: Data Brief. 2024 Sep 10;57:110910. doi: 10.1016/j.dib.2024.110910 (PMC11460515; doi:10.1016/j.dib.2024.110910)
Supplement: Supplementary file 1 [file mmc1.zip › Demo dataset/Labels/Anthracnose(10).txt]

0 0.043616 0.492665 0.050225 0.041634
0 0.129527 0.499108 0.029077 0.030730
0 0.189003 0.486717 0.052868 0.047581
0 0.257732 0.487708 0.079302 0.097145
0 0.516786 0.502577 0.412371 0.079302
0 0.355538 0.563541 0.044938 0.046590
0 0.455326 0.577914 0.062120 0.035686
0 0.422945 0.781126 0.058155 0.033703
