# Supplementary material for: BDPapayaLeaf: A dataset of papaya leaf for disease detection, classification, and analysis
Source: Data Brief. 2024 Sep 10;57:110910. doi: 10.1016/j.dib.2024.110910 (PMC11460515; doi:10.1016/j.dib.2024.110910)
Supplement: Supplementary file 1 [file mmc1.zip › Demo dataset/Labels/Anthracnose(2).txt]

0 0.289519 0.538660 0.304124 0.118557
0 0.071306 0.353093 0.049828 0.056701
0 0.187285 0.368557 0.123711 0.064433
0 0.221649 0.279639 0.168385 0.085052
0 0.294674 0.059923 0.211340 0.109536
0 0.175258 0.884665 0.192440 0.063144
0 0.063574 0.961340 0.089347 0.033505
