# Supplementary material for: BDPapayaLeaf: A dataset of papaya leaf for disease detection, classification, and analysis
Source: Data Brief. 2024 Sep 10;57:110910. doi: 10.1016/j.dib.2024.110910 (PMC11460515; doi:10.1016/j.dib.2024.110910)
Supplement: Supplementary file 1 [file mmc1.zip › Demo dataset/Labels/Anthracnose(3).txt]

0 0.339347 0.483247 0.118557 0.118557
0 0.527491 0.365335 0.099656 0.099227
0 0.174399 0.663660 0.070447 0.059278
0 0.327320 0.641753 0.080756 0.064433
0 0.057560 0.795747 0.073883 0.065722
