# Supplementary material for: BDPapayaLeaf: A dataset of papaya leaf for disease detection, classification, and analysis
Source: Data Brief. 2024 Sep 10;57:110910. doi: 10.1016/j.dib.2024.110910 (PMC11460515; doi:10.1016/j.dib.2024.110910)
Supplement: Supplementary file 1 [file mmc1.zip › Demo dataset/Labels/Anthracnose(4).txt]

0 0.243986 0.376933 0.054983 0.137887
0 0.168385 0.452964 0.096220 0.096649
0 0.234536 0.629510 0.146048 0.109536
0 0.337629 0.661082 0.084192 0.061856
0 0.384880 0.585052 0.116838 0.069588
0 0.024914 0.806701 0.049828 0.043814
0 0.483677 0.347294 0.036082 0.114691
