# Supplementary material for: BDPapayaLeaf: A dataset of papaya leaf for disease detection, classification, and analysis
Source: Data Brief. 2024 Sep 10;57:110910. doi: 10.1016/j.dib.2024.110910 (PMC11460515; doi:10.1016/j.dib.2024.110910)
Supplement: Supplementary file 1 [file mmc1.zip › Demo dataset/Labels/Anthracnose(5).txt]

0 0.383162 0.473582 0.061856 0.050258
0 0.349656 0.544459 0.056701 0.127577
0 0.135739 0.231959 0.044674 0.043814
0 0.499141 0.237113 0.225086 0.126289
0 0.530069 0.155928 0.201031 0.077320
0 0.211340 0.944588 0.061856 0.077320
