# Supplementary material for: BDPapayaLeaf: A dataset of papaya leaf for disease detection, classification, and analysis
Source: Data Brief. 2024 Sep 10;57:110910. doi: 10.1016/j.dib.2024.110910 (PMC11460515; doi:10.1016/j.dib.2024.110910)
Supplement: Supplementary file 1 [file mmc1.zip › Demo dataset/Labels/Anthracnose(6).txt]

0 0.406357 0.509665 0.180412 0.109536
0 0.474227 0.365335 0.113402 0.148196
0 0.429553 0.130155 0.274914 0.123711
0 0.657216 0.189433 0.159794 0.095361
0 0.329038 0.815077 0.163230 0.050258
0 0.444158 0.675258 0.087629 0.123711
