# Supplementary material for: BDPapayaLeaf: A dataset of papaya leaf for disease detection, classification, and analysis
Source: Data Brief. 2024 Sep 10;57:110910. doi: 10.1016/j.dib.2024.110910 (PMC11460515; doi:10.1016/j.dib.2024.110910)
Supplement: Supplementary file 1 [file mmc1.zip › Demo dataset/Labels/Anthracnose(7).txt]

0 0.421821 0.250644 0.111684 0.078608
0 0.546392 0.278351 0.134021 0.090206
0 0.686426 0.338273 0.111684 0.065722
0 0.505155 0.463918 0.106529 0.177835
0 0.432990 0.567655 0.134021 0.096649
0 0.444158 0.675258 0.070447 0.085052
0 0.390893 0.746778 0.135739 0.060567
