# Supplementary material for: BDPapayaLeaf: A dataset of papaya leaf for disease detection, classification, and analysis
Source: Data Brief. 2024 Sep 10;57:110910. doi: 10.1016/j.dib.2024.110910 (PMC11460515; doi:10.1016/j.dib.2024.110910)
Supplement: Supplementary file 1 [file mmc1.zip › Demo dataset/Labels/Anthracnose(8).txt]

0 0.233677 0.372423 0.051546 0.048969
0 0.309278 0.367912 0.096220 0.063144
0 0.508591 0.176546 0.044674 0.056701
0 0.531787 0.069588 0.056701 0.061856
0 0.440722 0.464562 0.132302 0.168814
