# Supplementary material for: BDPapayaLeaf: A dataset of papaya leaf for disease detection, classification, and analysis
Source: Data Brief. 2024 Sep 10;57:110910. doi: 10.1016/j.dib.2024.110910 (PMC11460515; doi:10.1016/j.dib.2024.110910)
Supplement: Supplementary file 1 [file mmc1.zip › Demo dataset/Labels/Anthracnose(9).txt]

0 0.310137 0.483247 0.067010 0.095361
0 0.257732 0.669459 0.106529 0.112113
0 0.189863 0.757732 0.073883 0.061856
0 0.120275 0.900129 0.048110 0.039948
0 0.014605 0.508376 0.029210 0.045103
0 0.224227 0.432990 0.046392 0.038660
0 0.418385 0.385309 0.094502 0.061856
0 0.528351 0.358892 0.111684 0.081186
0 0.653780 0.314433 0.121993 0.103093
0 0.589347 0.454897 0.343643 0.077320
