# Supplementary material for: BDPapayaLeaf: A dataset of papaya leaf for disease detection, classification, and analysis
Source: Data Brief. 2024 Sep 10;57:110910. doi: 10.1016/j.dib.2024.110910 (PMC11460515; doi:10.1016/j.dib.2024.110910)
Supplement: Supplementary file 1 [file mmc1.zip › Demo dataset/Labels/BacterialSpot(1).txt]

1 0.528611 0.236469 0.363938 0.081186
1 0.467955 0.412371 0.247203 0.203608
1 0.477111 0.725515 0.219736 0.368557
