# Supplementary material for: BDPapayaLeaf: A dataset of papaya leaf for disease detection, classification, and analysis
Source: Data Brief. 2024 Sep 10;57:110910. doi: 10.1016/j.dib.2024.110910 (PMC11460515; doi:10.1016/j.dib.2024.110910)
Supplement: Supplementary file 1 [file mmc1.zip › Demo dataset/Labels/BacterialSpot(10).txt]

1 0.176117 0.094072 0.300687 0.164948
1 0.143471 0.457474 0.228522 0.435567
1 0.560997 0.168814 0.297251 0.306701
1 0.695876 0.528995 0.525773 0.292526
1 0.533505 0.766108 0.379725 0.088918
1 0.709622 0.891108 0.237113 0.109536
