# Supplementary material for: BDPapayaLeaf: A dataset of papaya leaf for disease detection, classification, and analysis
Source: Data Brief. 2024 Sep 10;57:110910. doi: 10.1016/j.dib.2024.110910 (PMC11460515; doi:10.1016/j.dib.2024.110910)
Supplement: Supplementary file 1 [file mmc1.zip › Demo dataset/Labels/BacterialSpot(2).txt]

1 0.192440 0.199742 0.347079 0.108247
1 0.371134 0.115979 0.202749 0.167526
1 0.704467 0.136598 0.230241 0.085052
1 0.835052 0.053479 0.147766 0.076031
1 0.245704 0.344716 0.202749 0.119845
1 0.286942 0.593428 0.130584 0.114691
1 0.406357 0.481959 0.080756 0.069588
1 0.213058 0.838273 0.127148 0.202320
1 0.423540 0.769974 0.128866 0.163660
1 0.798110 0.437500 0.218213 0.099227
1 0.662371 0.243557 0.235395 0.067010
