# Supplementary material for: BDPapayaLeaf: A dataset of papaya leaf for disease detection, classification, and analysis
Source: Data Brief. 2024 Sep 10;57:110910. doi: 10.1016/j.dib.2024.110910 (PMC11460515; doi:10.1016/j.dib.2024.110910)
Supplement: Supplementary file 1 [file mmc1.zip › Demo dataset/Labels/BacterialSpot(3).txt]

1 0.591924 0.141753 0.201031 0.262887
1 0.340206 0.182345 0.168385 0.341495
1 0.404639 0.606959 0.211340 0.381443
1 0.734536 0.444588 0.369416 0.211340
1 0.628866 0.796392 0.195876 0.407216
1 0.317869 0.914948 0.199313 0.170103
1 0.841065 0.892397 0.166667 0.215206
1 0.141753 0.484536 0.231959 0.242268
