# Supplementary material for: BDPapayaLeaf: A dataset of papaya leaf for disease detection, classification, and analysis
Source: Data Brief. 2024 Sep 10;57:110910. doi: 10.1016/j.dib.2024.110910 (PMC11460515; doi:10.1016/j.dib.2024.110910)
Supplement: Supplementary file 1 [file mmc1.zip › Demo dataset/Labels/BacterialSpot(4).txt]

1 0.149485 0.314433 0.285223 0.278351
1 0.404639 0.273196 0.276632 0.396907
1 0.700172 0.201675 0.290378 0.400773
1 0.894330 0.373067 0.187285 0.307990
1 0.418385 0.638531 0.245704 0.302835
1 0.600515 0.632088 0.077320 0.186856
1 0.223368 0.633376 0.161512 0.101804
