# Supplementary material for: BDPapayaLeaf: A dataset of papaya leaf for disease detection, classification, and analysis
Source: Data Brief. 2024 Sep 10;57:110910. doi: 10.1016/j.dib.2024.110910 (PMC11460515; doi:10.1016/j.dib.2024.110910)
Supplement: Supplementary file 1 [file mmc1.zip › Demo dataset/Labels/BacterialSpot(5).txt]

1 0.197595 0.074098 0.288660 0.132732
1 0.597938 0.163660 0.388316 0.211340
1 0.316151 0.284794 0.137457 0.203608
1 0.194158 0.512887 0.226804 0.211340
1 0.547251 0.538015 0.338488 0.179124
1 0.433849 0.786082 0.331615 0.273196
