# Supplementary material for: BDPapayaLeaf: A dataset of papaya leaf for disease detection, classification, and analysis
Source: Data Brief. 2024 Sep 10;57:110910. doi: 10.1016/j.dib.2024.110910 (PMC11460515; doi:10.1016/j.dib.2024.110910)
Supplement: Supplementary file 1 [file mmc1.zip › Demo dataset/Labels/BacterialSpot(6).txt]

1 0.484536 0.108892 0.316151 0.127577
1 0.713058 0.096005 0.079038 0.109536
1 0.443299 0.356959 0.247423 0.257732
1 0.364261 0.564433 0.278351 0.113402
1 0.417526 0.758376 0.233677 0.171392
1 0.673540 0.563789 0.130584 0.125000
1 0.711340 0.297036 0.144330 0.099227
1 0.361684 0.937500 0.111684 0.094072
