# Supplementary material for: BDPapayaLeaf: A dataset of papaya leaf for disease detection, classification, and analysis
Source: Data Brief. 2024 Sep 10;57:110910. doi: 10.1016/j.dib.2024.110910 (PMC11460515; doi:10.1016/j.dib.2024.110910)
Supplement: Supplementary file 1 [file mmc1.zip › Demo dataset/Labels/BacterialSpot(7).txt]

1 0.328179 0.114691 0.151203 0.162371
1 0.646907 0.210052 0.293814 0.365979
1 0.419244 0.547680 0.257732 0.363402
1 0.145189 0.617268 0.194158 0.198454
1 0.706186 0.695232 0.219931 0.331186
1 0.424399 0.915593 0.182131 0.168814
