# Supplementary material for: BDPapayaLeaf: A dataset of papaya leaf for disease detection, classification, and analysis
Source: Data Brief. 2024 Sep 10;57:110910. doi: 10.1016/j.dib.2024.110910 (PMC11460515; doi:10.1016/j.dib.2024.110910)
Supplement: Supplementary file 1 [file mmc1.zip › Demo dataset/Labels/BacterialSpot(8).txt]

1 0.304983 0.153351 0.269759 0.185567
1 0.201031 0.389175 0.384880 0.224227
1 0.644330 0.353093 0.371134 0.164948
1 0.493986 0.748067 0.414089 0.416237
