# Supplementary material for: BDPapayaLeaf: A dataset of papaya leaf for disease detection, classification, and analysis
Source: Data Brief. 2024 Sep 10;57:110910. doi: 10.1016/j.dib.2024.110910 (PMC11460515; doi:10.1016/j.dib.2024.110910)
Supplement: Supplementary file 1 [file mmc1.zip › Demo dataset/Labels/BacterialSpot(9).txt]

1 0.391753 0.844072 0.206186 0.164948
1 0.220790 0.626289 0.242268 0.123711
1 0.432131 0.548969 0.204467 0.195876
1 0.425258 0.173325 0.262887 0.207474
1 0.158076 0.204897 0.171821 0.159794
1 0.776632 0.231959 0.329897 0.255155
1 0.737973 0.663660 0.283505 0.211340
1 0.623711 0.444588 0.116838 0.113402
1 0.580756 0.876933 0.120275 0.155928
