# Supplementary material for: BDPapayaLeaf: A dataset of papaya leaf for disease detection, classification, and analysis
Source: Data Brief. 2024 Sep 10;57:110910. doi: 10.1016/j.dib.2024.110910 (PMC11460515; doi:10.1016/j.dib.2024.110910)
Supplement: Supplementary file 1 [file mmc1.zip › Demo dataset/Labels/Curl(1).txt]

2 0.184130 0.411727 0.114446 0.052835
2 0.290564 0.517397 0.084690 0.076031
2 0.090284 0.548969 0.123601 0.067010
2 0.426755 0.139820 0.151068 0.091495
2 0.311164 0.297036 0.180824 0.050258
2 0.390132 0.378222 0.082401 0.045103
2 0.632757 0.437500 0.064090 0.143041
2 0.809004 0.494845 0.105290 0.193299
2 0.811293 0.936211 0.155646 0.119845
