# Supplementary material for: BDPapayaLeaf: A dataset of papaya leaf for disease detection, classification, and analysis
Source: Data Brief. 2024 Sep 10;57:110910. doi: 10.1016/j.dib.2024.110910 (PMC11460515; doi:10.1016/j.dib.2024.110910)
Supplement: Supplementary file 1 [file mmc1.zip › Demo dataset/Labels/Curl(10).txt]

2 0.201031 0.649485 0.106529 0.110825
2 0.364261 0.307345 0.161512 0.119845
2 0.344502 0.849871 0.146048 0.106959
2 0.758591 0.825387 0.077320 0.099227
