# Supplementary material for: BDPapayaLeaf: A dataset of papaya leaf for disease detection, classification, and analysis
Source: Data Brief. 2024 Sep 10;57:110910. doi: 10.1016/j.dib.2024.110910 (PMC11460515; doi:10.1016/j.dib.2024.110910)
Supplement: Supplementary file 1 [file mmc1.zip › Demo dataset/Labels/Curl(4).txt]

2 0.684708 0.465206 0.104811 0.136598
2 0.816151 0.434923 0.161512 0.127577
2 0.710481 0.181057 0.146048 0.130155
2 0.848797 0.245490 0.089347 0.091495
