# Supplementary material for: BDPapayaLeaf: A dataset of papaya leaf for disease detection, classification, and analysis
Source: Data Brief. 2024 Sep 10;57:110910. doi: 10.1016/j.dib.2024.110910 (PMC11460515; doi:10.1016/j.dib.2024.110910)
Supplement: Supplementary file 1 [file mmc1.zip › Demo dataset/Labels/Curl(5).txt]

2 0.652921 0.436211 0.288660 0.153351
2 0.709622 0.275773 0.116838 0.149485
2 0.209622 0.166237 0.137457 0.146907
2 0.364261 0.429124 0.185567 0.077320
2 0.375430 0.665593 0.087629 0.096649
2 0.758591 0.605670 0.084192 0.090206
