# Supplementary material for: BDPapayaLeaf: A dataset of papaya leaf for disease detection, classification, and analysis
Source: Data Brief. 2024 Sep 10;57:110910. doi: 10.1016/j.dib.2024.110910 (PMC11460515; doi:10.1016/j.dib.2024.110910)
Supplement: Supplementary file 1 [file mmc1.zip › Demo dataset/Labels/Curl(6).txt]

2 0.405010 0.481959 0.263225 0.100515
2 0.446210 0.601160 0.167091 0.076031
2 0.512589 0.721649 0.217447 0.105670
2 0.283697 0.668814 0.121313 0.118557
2 0.596134 0.209407 0.123601 0.096649
2 0.749492 0.280284 0.160224 0.122423
