# Supplementary material for: BDPapayaLeaf: A dataset of papaya leaf for disease detection, classification, and analysis
Source: Data Brief. 2024 Sep 10;57:110910. doi: 10.1016/j.dib.2024.110910 (PMC11460515; doi:10.1016/j.dib.2024.110910)
Supplement: Supplementary file 1 [file mmc1.zip › Demo dataset/Labels/Curl(7).txt]

2 0.633902 0.471649 0.139624 0.090206
2 0.481689 0.538660 0.119024 0.085052
2 0.353509 0.605670 0.123601 0.069588
2 0.277975 0.664948 0.109868 0.082474
2 0.662513 0.223582 0.160224 0.125000
