# Supplementary material for: BDPapayaLeaf: A dataset of papaya leaf for disease detection, classification, and analysis
Source: Data Brief. 2024 Sep 10;57:110910. doi: 10.1016/j.dib.2024.110910 (PMC11460515; doi:10.1016/j.dib.2024.110910)
Supplement: Supplementary file 1 [file mmc1.zip › Demo dataset/Labels/Curl(8).txt]

2 0.439863 0.438144 0.237113 0.185567
2 0.640034 0.447165 0.183849 0.170103
2 0.666667 0.286727 0.158076 0.106959
2 0.888316 0.264175 0.223368 0.118557
2 0.402062 0.596649 0.134021 0.110825
2 0.253436 0.630799 0.231959 0.125000
2 0.205326 0.778351 0.159794 0.121134
