# Supplementary material for: BDPapayaLeaf: A dataset of papaya leaf for disease detection, classification, and analysis
Source: Data Brief. 2024 Sep 10;57:110910. doi: 10.1016/j.dib.2024.110910 (PMC11460515; doi:10.1016/j.dib.2024.110910)
Supplement: Supplementary file 1 [file mmc1.zip › Demo dataset/Labels/Curl(9).txt]

2 0.882302 0.249356 0.176976 0.132732
2 0.946735 0.372423 0.103093 0.072165
2 0.233677 0.695876 0.206186 0.128866
2 0.463058 0.532216 0.118557 0.113402
