# Supplementary material for: BDPapayaLeaf: A dataset of papaya leaf for disease detection, classification, and analysis
Source: Data Brief. 2024 Sep 10;57:110910. doi: 10.1016/j.dib.2024.110910 (PMC11460515; doi:10.1016/j.dib.2024.110910)
Supplement: Supplementary file 1 [file mmc1.zip › Demo dataset/Labels/Healthy(1).txt]

4 0.539519 0.273840 0.336770 0.204897
4 0.183849 0.130155 0.206186 0.108247
4 0.154639 0.322809 0.309278 0.091495
4 0.511168 0.644974 0.276632 0.478093
4 0.774914 0.520619 0.206186 0.182990
4 0.865979 0.340851 0.158076 0.148196
