# Supplementary material for: BDPapayaLeaf: A dataset of papaya leaf for disease detection, classification, and analysis
Source: Data Brief. 2024 Sep 10;57:110910. doi: 10.1016/j.dib.2024.110910 (PMC11460515; doi:10.1016/j.dib.2024.110910)
Supplement: Supplementary file 1 [file mmc1.zip › Demo dataset/Labels/Healthy(10).txt]

4 0.373381 0.168517 0.223368 0.138779
4 0.228655 0.379163 0.348929 0.228985
4 0.678694 0.214116 0.278879 0.190325
4 0.571636 0.409893 0.249802 0.131840
4 0.400476 0.667129 0.171821 0.239889
4 0.604018 0.584853 0.179752 0.168517
4 0.818134 0.590305 0.153317 0.278549
