# Supplementary material for: BDPapayaLeaf: A dataset of papaya leaf for disease detection, classification, and analysis
Source: Data Brief. 2024 Sep 10;57:110910. doi: 10.1016/j.dib.2024.110910 (PMC11460515; doi:10.1016/j.dib.2024.110910)
Supplement: Supplementary file 1 [file mmc1.zip › Demo dataset/Labels/Healthy(2).txt]

4 0.569588 0.312500 0.369416 0.248711
4 0.455326 0.637887 0.271478 0.306701
4 0.303265 0.355026 0.197595 0.199742
4 0.895189 0.547680 0.164948 0.239691
