# Supplementary material for: BDPapayaLeaf: A dataset of papaya leaf for disease detection, classification, and analysis
Source: Data Brief. 2024 Sep 10;57:110910. doi: 10.1016/j.dib.2024.110910 (PMC11460515; doi:10.1016/j.dib.2024.110910)
Supplement: Supplementary file 1 [file mmc1.zip › Demo dataset/Labels/Healthy(3).txt]

4 0.332474 0.409794 0.231959 0.226804
4 0.315292 0.712629 0.142612 0.304124
4 0.636598 0.195232 0.245704 0.186856
4 0.281787 0.195232 0.288660 0.192010
4 0.735395 0.489046 0.109966 0.096649
