# Supplementary material for: BDPapayaLeaf: A dataset of papaya leaf for disease detection, classification, and analysis
Source: Data Brief. 2024 Sep 10;57:110910. doi: 10.1016/j.dib.2024.110910 (PMC11460515; doi:10.1016/j.dib.2024.110910)
Supplement: Supplementary file 1 [file mmc1.zip › Demo dataset/Labels/Healthy(4).txt]

4 0.462199 0.278351 0.219931 0.340206
4 0.440722 0.739691 0.204467 0.497423
4 0.194158 0.457474 0.164948 0.167526
4 0.220790 0.132732 0.280069 0.198454
4 0.786082 0.221649 0.310997 0.394330
