# Supplementary material for: BDPapayaLeaf: A dataset of papaya leaf for disease detection, classification, and analysis
Source: Data Brief. 2024 Sep 10;57:110910. doi: 10.1016/j.dib.2024.110910 (PMC11460515; doi:10.1016/j.dib.2024.110910)
Supplement: Supplementary file 1 [file mmc1.zip › Demo dataset/Labels/Healthy(5).txt]

4 0.561856 0.331186 0.261168 0.551546
4 0.481100 0.778351 0.195876 0.376289
4 0.126289 0.144974 0.204467 0.277062
4 0.889175 0.123711 0.207904 0.162371
