# Supplementary material for: BDPapayaLeaf: A dataset of papaya leaf for disease detection, classification, and analysis
Source: Data Brief. 2024 Sep 10;57:110910. doi: 10.1016/j.dib.2024.110910 (PMC11460515; doi:10.1016/j.dib.2024.110910)
Supplement: Supplementary file 1 [file mmc1.zip › Demo dataset/Labels/Healthy(6).txt]

4 0.506014 0.510309 0.207904 0.314433
4 0.480241 0.842139 0.159794 0.315722
4 0.292096 0.720361 0.106529 0.123711
4 0.243986 0.434923 0.213058 0.145619
4 0.071306 0.505799 0.128866 0.117268
4 0.253436 0.278995 0.310997 0.171392
4 0.530069 0.233892 0.259450 0.150773
4 0.345361 0.105670 0.130584 0.123711
4 0.878007 0.302835 0.243986 0.077320
4 0.817010 0.547680 0.221649 0.229381
