# Supplementary material for: BDPapayaLeaf: A dataset of papaya leaf for disease detection, classification, and analysis
Source: Data Brief. 2024 Sep 10;57:110910. doi: 10.1016/j.dib.2024.110910 (PMC11460515; doi:10.1016/j.dib.2024.110910)
Supplement: Supplementary file 1 [file mmc1.zip › Demo dataset/Labels/Healthy(7).txt]

4 0.500000 0.469716 0.171821 0.230670
4 0.440722 0.768686 0.142612 0.372423
4 0.390893 0.894974 0.256014 0.078608
4 0.302405 0.441366 0.350515 0.132732
4 0.249141 0.283505 0.168385 0.087629
4 0.411512 0.188144 0.108247 0.105670
4 0.797251 0.358892 0.298969 0.068299
