# Supplementary material for: BDPapayaLeaf: A dataset of papaya leaf for disease detection, classification, and analysis
Source: Data Brief. 2024 Sep 10;57:110910. doi: 10.1016/j.dib.2024.110910 (PMC11460515; doi:10.1016/j.dib.2024.110910)
Supplement: Supplementary file 1 [file mmc1.zip › Demo dataset/Labels/Healthy(8).txt]

4 0.484536 0.298969 0.457045 0.301546
4 0.488832 0.740335 0.252577 0.519330
4 0.854811 0.550258 0.142612 0.154639
4 0.904639 0.302191 0.190722 0.127577
4 0.143471 0.487113 0.187285 0.097938
4 0.152062 0.299613 0.214777 0.112113
4 0.192440 0.130155 0.151203 0.123711
