# Supplementary material for: BDPapayaLeaf: A dataset of papaya leaf for disease detection, classification, and analysis
Source: Data Brief. 2024 Sep 10;57:110910. doi: 10.1016/j.dib.2024.110910 (PMC11460515; doi:10.1016/j.dib.2024.110910)
Supplement: Supplementary file 1 [file mmc1.zip › Demo dataset/Labels/Healthy(9).txt]

4 0.506873 0.449742 0.175258 0.262887
4 0.527491 0.794459 0.189003 0.359536
4 0.331615 0.740335 0.120275 0.148196
4 0.706186 0.655928 0.092784 0.134021
4 0.801546 0.354381 0.396907 0.219072
4 0.644330 0.141108 0.127148 0.114691
4 0.405498 0.262887 0.213058 0.139175
4 0.260309 0.344072 0.304124 0.170103
4 0.144330 0.684278 0.233677 0.414948
