# Supplementary material for: BDPapayaLeaf: A dataset of papaya leaf for disease detection, classification, and analysis
Source: Data Brief. 2024 Sep 10;57:110910. doi: 10.1016/j.dib.2024.110910 (PMC11460515; doi:10.1016/j.dib.2024.110910)
Supplement: Supplementary file 1 [file mmc1.zip › Demo dataset/Labels/RingSpot(1).txt]

3 0.140034 0.245490 0.063574 0.032216
3 0.442440 0.178479 0.042955 0.042526
3 0.261168 0.384665 0.075601 0.047680
3 0.413230 0.643686 0.073883 0.050258
3 0.621993 0.377577 0.034364 0.033505
3 0.907216 0.091495 0.061856 0.041237
3 0.619416 0.779639 0.056701 0.046392
3 0.934708 0.676546 0.041237 0.030928
3 0.028351 0.637887 0.056701 0.028351
3 0.342784 0.473582 0.046392 0.024485
