# Supplementary material for: BDPapayaLeaf: A dataset of papaya leaf for disease detection, classification, and analysis
Source: Data Brief. 2024 Sep 10;57:110910. doi: 10.1016/j.dib.2024.110910 (PMC11460515; doi:10.1016/j.dib.2024.110910)
Supplement: Supplementary file 1 [file mmc1.zip › Demo dataset/Labels/RingSpot(10).txt]

3 0.193299 0.425258 0.067010 0.038660
3 0.445876 0.255155 0.070447 0.067010
3 0.530928 0.619201 0.113402 0.070876
3 0.807560 0.692655 0.058419 0.052835
3 0.739691 0.188144 0.042955 0.041237
3 0.618557 0.070876 0.068729 0.054124
3 0.504296 0.849871 0.046392 0.050258
