# Supplementary material for: BDPapayaLeaf: A dataset of papaya leaf for disease detection, classification, and analysis
Source: Data Brief. 2024 Sep 10;57:110910. doi: 10.1016/j.dib.2024.110910 (PMC11460515; doi:10.1016/j.dib.2024.110910)
Supplement: Supplementary file 1 [file mmc1.zip › Demo dataset/Labels/RingSpot(2).txt]

3 0.207904 0.511598 0.072165 0.051546
3 0.130584 0.605026 0.058419 0.034794
3 0.486254 0.398840 0.065292 0.050258
3 0.484536 0.754510 0.051546 0.039948
3 0.419244 0.856314 0.037801 0.037371
3 0.489691 0.927191 0.099656 0.039948
3 0.556701 0.818943 0.068729 0.037371
