# Supplementary material for: BDPapayaLeaf: A dataset of papaya leaf for disease detection, classification, and analysis
Source: Data Brief. 2024 Sep 10;57:110910. doi: 10.1016/j.dib.2024.110910 (PMC11460515; doi:10.1016/j.dib.2024.110910)
Supplement: Supplementary file 1 [file mmc1.zip › Demo dataset/Labels/RingSpot(3).txt]

3 0.352234 0.700387 0.051546 0.052835
3 0.250859 0.772552 0.065292 0.052835
3 0.435567 0.882088 0.053265 0.032216
