# Supplementary material for: BDPapayaLeaf: A dataset of papaya leaf for disease detection, classification, and analysis
Source: Data Brief. 2024 Sep 10;57:110910. doi: 10.1016/j.dib.2024.110910 (PMC11460515; doi:10.1016/j.dib.2024.110910)
Supplement: Supplementary file 1 [file mmc1.zip › Demo dataset/Labels/RingSpot(4).txt]

3 0.062715 0.673325 0.060137 0.045103
3 0.243986 0.538660 0.113402 0.079897
3 0.451890 0.552191 0.030928 0.032216
3 0.256014 0.447809 0.044674 0.024485
3 0.321306 0.757088 0.161512 0.194588
3 0.511168 0.766108 0.073883 0.070876
3 0.316151 0.949098 0.085911 0.068299
3 0.595361 0.579897 0.097938 0.082474
