# Supplementary material for: BDPapayaLeaf: A dataset of papaya leaf for disease detection, classification, and analysis
Source: Data Brief. 2024 Sep 10;57:110910. doi: 10.1016/j.dib.2024.110910 (PMC11460515; doi:10.1016/j.dib.2024.110910)
Supplement: Supplementary file 1 [file mmc1.zip › Demo dataset/Labels/RingSpot(5).txt]

3 0.181271 0.431701 0.036082 0.028351
3 0.434708 0.306701 0.037801 0.036082
3 0.655498 0.304124 0.084192 0.079897
3 0.735395 0.437500 0.061856 0.112113
3 0.427835 0.630799 0.041237 0.055412
3 0.512887 0.861469 0.060137 0.045103
3 0.140034 0.829253 0.056701 0.055412
3 0.427835 0.138531 0.061856 0.052835
