# Supplementary material for: BDPapayaLeaf: A dataset of papaya leaf for disease detection, classification, and analysis
Source: Data Brief. 2024 Sep 10;57:110910. doi: 10.1016/j.dib.2024.110910 (PMC11460515; doi:10.1016/j.dib.2024.110910)
Supplement: Supplementary file 1 [file mmc1.zip › Demo dataset/Labels/RingSpot(6).txt]

3 0.404639 0.706186 0.080756 0.059278
3 0.493986 0.639820 0.022337 0.039948
3 0.601375 0.633376 0.051546 0.029639
3 0.729381 0.740979 0.080756 0.036082
3 0.791237 0.802191 0.101375 0.088918
3 0.303265 0.153351 0.070447 0.059278
