# Supplementary material for: BDPapayaLeaf: A dataset of papaya leaf for disease detection, classification, and analysis
Source: Data Brief. 2024 Sep 10;57:110910. doi: 10.1016/j.dib.2024.110910 (PMC11460515; doi:10.1016/j.dib.2024.110910)
Supplement: Supplementary file 1 [file mmc1.zip › Demo dataset/Labels/RingSpot(7).txt]

3 0.328447 0.457474 0.024162 0.038660
3 0.334246 0.279639 0.024162 0.036082
3 0.549291 0.655928 0.088918 0.188144
3 0.812178 0.465851 0.141108 0.143041
3 0.961018 0.481314 0.021263 0.037371
3 0.857120 0.610180 0.014497 0.027062
3 0.222133 0.716495 0.213595 0.067010
