# Supplementary material for: BDPapayaLeaf: A dataset of papaya leaf for disease detection, classification, and analysis
Source: Data Brief. 2024 Sep 10;57:110910. doi: 10.1016/j.dib.2024.110910 (PMC11460515; doi:10.1016/j.dib.2024.110910)
Supplement: Supplementary file 1 [file mmc1.zip › Demo dataset/Labels/RingSpot(8).txt]

3 0.477663 0.206186 0.051546 0.046392
3 0.704467 0.695876 0.048110 0.030928
3 0.691581 0.786727 0.036082 0.039948
3 0.838488 0.824098 0.051546 0.088918
