# Supplementary material for: BDPapayaLeaf: A dataset of papaya leaf for disease detection, classification, and analysis
Source: Data Brief. 2024 Sep 10;57:110910. doi: 10.1016/j.dib.2024.110910 (PMC11460515; doi:10.1016/j.dib.2024.110910)
Supplement: Supplementary file 1 [file mmc1.zip › Demo dataset/Labels/RingSpot(9).txt]

3 0.113402 0.429124 0.040593 0.059278
3 0.250644 0.259021 0.063789 0.077320
3 0.417848 0.371778 0.050258 0.086340
3 0.928318 0.501289 0.143363 0.157216
3 0.358409 0.871778 0.047358 0.050258
3 0.781733 0.724871 0.031894 0.029639
